# Supplementary material for: Neuropathic pain caused by miswiring and abnormal end organ targeting
Source: Nature. 2022 May 25;606(7912):137–45. doi: 10.1038/s41586-022-04777-z (PMC9159955; doi:10.1038/s41586-022-04777-z)
Supplement: Supplementary file 13 — Source Data Fig. 1 [file 41586_2022_4777_MOESM13_ESM.xlsx]

## Sheet: Fig. 1c
Fig. 1c	Response rate (% of Max)
	Ms. No	Thy1-YFP
	359	Sham
	Forces (g)	Basal	1 W	8 W	16 W	42 W
	0.07	0	0	0	0	0
	0.6	20	40	40	20	40
	1	60	60	40	60	60
	2	80	80	80	100	80
	Ms. No	Thy1-YFP
	357	SNI
	Forces (g)	Basal	1 W	8 W	16 W	42 W
	0.07	0	0	0	0	60
	0.6	40	0	20	40	80
	1	60	0	60	60	100
	2	100	0	80	80	100
	Ms. No	SNS-mGFP
	636	Sham
	Forces (g)	Basal	1 W	8 W	16 W	42 W
	0.07	0	0	0	0	0
	0.6	40	40	40	20	40
	1	60	60	60	40	40
	2	80	60	100	60	80
	Ms. No	SNS-mGFP
	631	SNI
	Forces (g)	Basal	1 W	8 W	16 W	42 W
	0.07	0	0	0	0	40
	0.6	40	0	20	60	100
	1	60	0	20	60	100
	2	100	0	100	100	100

## Sheet: Fig.1d
Fig. 1d	Total length of fiber (% of basal)
		Thy1-YFP
		Sham
	Ms. No	Basal	Day3	1 W	2 W	4W	8 W	12 W	16 W	20W	24 W	30 W	36 W	42 W			Stats: Two Way Repeated Measures ANOVA (One Factor Repetition) for Thy1-YFP							Stats: Two Way Repeated Measures ANOVA (One Factor Repetition) for SNS-mGFP							Stats: Two Way Repeated Measures ANOVA (One Factor Repetition) for Thy1YFP and SNS-mGFP
	1	100	88.24	95.84	71.43	94.56	102.1	84.11	91.24	69.24	81.43	94.1	95.12	98.17
	2	100	95.15	81.14	94.25	74.41	99.21	71.12	84.75	91.25	97.47	74.24	95.23	82.94			Source of Variation	DF	F	P				Source of Variation	DF	F	P				Source of Variation	DF	F	P
	3	100	71.75	94.47	75.41	78.91	71.34	115.7	81.13	94.35	83.56	100.01	102.14	95.03			groups	1	8614.44	<0.001				groups	1	9.153	0.016				groups	3	32.137	<0.001
	4	100	93.12	84.23	65.78	94.1	73.33	84.24	100.31	77.23	104.11	81.41	114.03	91.19			time	12	25.115	<0.001				time	12	7.161	<0.001				time	12	14.303	<0.001
	AVG	100	87.065	88.92	76.7175	85.495	86.495	88.7925	89.3575	83.0175	91.6425	87.44	101.63	91.8325			group x time	12	16.327	<0.001				group x time	12	4.468	<0.001				group x time	36	6.325	<0.001
	SD	0	10.6138	7.33061	12.3381	10.3676	16.4132	18.9647	8.41471	11.8253	10.9395	11.7326	8.89495	6.5797			Residual	72						Residual	96						Residual	168
	SE	0	5.30691	3.6653	6.16904	5.18379	8.2066	9.48236	4.20735	5.91266	5.46977	5.8663	4.44747	3.28985			Total	103						Total	129						Total	233
		Thy1-YFP
		SNI
	Ms. No	Basal	Day3	1 W	2 W	4W	8 W	12 W	16 W	20W	24 W	30 W	36 W	42 W			All Pairwise Multiple Comparison (Bonferroni t-test):							All Pairwise Multiple Comparison (Bonferroni t-test):
	5	100	12.4	0.458	0	0	0	0	0.014	0	0	0	5.23	2.45			Comparisons for factor: groups							Comparisons for factor: groups
	6	100	51.2	1.89	0	0	0	0.24	1.4	0	0	0	0	9.34			Comparison	Diff of Means	t	P	P<0.050			Comparison	Diff of Means	t	P	P<0.050
	7	100	23.7	0.347	0.11	0	1.6	0.156	0.27	0	0.05	2.1	2.58	3.64			sham vs. SNI	78.199	92.814	<0.001	Yes			sham vs. SNI	34.047	3.025	0.016	Yes
	8	100	39.4	0.04	0	0	0.05	0	0.43	0	0.15	5.86	1.23	0.95
	AVG	100	31.675	0.68375	0.0275	0	0.4125	0.099	0.5285	0	0.05	1.99	2.26	4.095
	SD	0	17.0883	0.82337	0.055	0	0.792017	0.119348	0.605736	0	0.0707107	2.7634	2.2429	3.66579			Comparisons for factor: groups within Basal							Comparisons for factor: groups within Basal
	SE	0	8.54414	0.411685	0.0275	0	0.396009	0.0596741	0.302868	0	0.0353553	1.3817	1.12145	1.8329			Comparison	Diff of Means	t	P	P<0.050			Comparison	Diff of Means	t	P	P<0.050
																	sham vs. SNI	0	0	1	No			sham vs. SNI	4.263e-11	2.696e-12	1	No
		SNS_mGFP
		Sham
	Ms. No	Basal	Day3	1 W	2 W	4W	8 W	12 W	16 W	20W	24 W	30 W	36 W	42 W			Comparisons for factor: groups within Day3							Comparisons for factor: groups within Day3
	9	100	81.1	75.76	84.22	65.23	84.21	78.31	94.03	107.86	93.5	84.02	71.56	83.34			Comparison	Diff of Means	t	P	P<0.050			Comparison	Diff of Means	t	P	P<0.050
	10	100	76.23	89.23	72.42	68.94	70.03	68.21	111.42	103.19	99.45	74.43	76.37	85.81			sham vs. SNI	55.39	9.01	<0.001	Yes			sham vs. SNI	68.498	4.332	<0.001	Yes
	11	100	89.1	75.42	103.54	123.02	85.67	91.57	88.36	99.19	72.23	101.98	97.34	88.23
	12	100	112.68	88.11	117.95	93.36	95.31	88.02	120.02	92.43	106.75	93.23	90.21	94.45
	AVG	100	89.7775	82.13	94.5325	87.6375	83.805	81.5275	103.457	100.668	92.9825	88.415	83.87	87.9575			Comparisons for factor: groups within 1W							Comparisons for factor: groups within 1W
	SD	0	16.1639	7.56684	20.2058	26.6856	10.4205	10.4994	14.7708	6.5354	14.8583	11.8616	11.9641	4.76655			Comparison	Diff of Means	t	P	P<0.050			Comparison	Diff of Means	t	P	P<0.050
	SE	0	8.08196	3.78342	10.1029	13.3428	5.21023	5.2497	7.3854	3.2677	7.42915	5.93078	5.98207	2.38327			sham vs. SNI	88.236	14.353	<0.001	Yes			sham vs. SNI	71.055	4.494	<0.001	Yes
		SNS_mGFP
		SNI															Comparisons for factor: groups within 2W							Comparisons for factor: groups within 2W
	Ms. No	Basal	Day3	1 W	2 W	4W	8 W	12 W	16 W	20W	24 W	30 W	36 W	42 W			Comparison	Diff of Means	t	P	P<0.050			Comparison	Diff of Means	t	P	P<0.050
	13	100	21.5958	1.357	6.28466	5.30443	21.57	38.0664	82.1094	64.523	89.7412	91.0015	69.7586	42.063			sham vs. SNI	76.69	12.474	<0.001	Yes			sham vs. SNI	65.393	4.136	<0.001	Yes
	14	100	57.7155	1.54	50.0163	48.2528	78.2	134.026	138.357	94.157	87.2918	129.368	96.7587	96.7587
	15	100	0.0249047	0.0298857	2.157	1.567	5.55127	13.725	16.4844	41.856	23.2212	21.7941	16.462	35.46
	16	100	0.120897	0.0380603	9.80612	17.595	24.7683	36.1864	76.47	74.576	80.56	95.4	85.4	102.45			Comparisons for factor: groups within 4W							Comparisons for factor: groups within 4W
	17	100	47.5587	61.2704	66.8942	51.6466	68.2142	59.0038	54.8785	55	68.4	69.547	51.47	95.24			Comparison	Diff of Means	t	P	P<0.050			Comparison	Diff of Means	t	P	P<0.050
	18	100	0.658849	2.21274	39.6801	46.252	86.9183	60.24	81.9832	81.2	79.4514	76.4679	72.1667	101.048			sham vs. SNI	85.495	13.907	<0.001	Yes			sham vs. SNI	59.201	3.744	<0.001	Yes
	AVG	100	21.2791	11.0747	29.1397	28.4363	47.537	56.8746	75.0471	68.552	71.4443	80.5964	65.336	78.8367
	SD	0	25.8571	24.606	26.8199	22.9058	34.2758	41.5014	39.8611	18.7853	24.7704	35.5047	28.4151	31.2252
	SE	0	10.5561	10.0454	10.9492	9.35127	13.993	16.9429	16.2732	7.66908	10.1125	14.4947	11.6004	12.7476			Comparisons for factor: groups within 8W							Comparisons for factor: groups within 8W
																	Comparison	Diff of Means	t	P	P<0.050			Comparison	Diff of Means	t	P	P<0.050
																	sham vs. SNI	86.082	14.002	<0.001	Yes			sham vs. SNI	36.268	2.294	0.029	Yes
																	Comparisons for factor: groups within 12W							Comparisons for factor: groups within 12W
																	Comparison	Diff of Means	t	P	P<0.050			Comparison	Diff of Means	t	P	P<0.050
																	sham vs. SNI	88.694	14.427	<0.001	Yes			sham vs. SNI	24653	1559	0.13	No
																	Comparisons for factor: groups within 16W							Comparisons for factor: groups within 16W
																	Comparison	Diff of Means	t	P	P<0.050			Comparison	Diff of Means	t	P	P<0.050
																	sham vs. SNI	88.829	14.449	<0.001	Yes			sham vs. SNI	88.829	14.449	<0.001	Yes
																	Comparisons for factor: groups within 20W							Comparisons for factor: groups within 20W
																	Comparison	Diff of Means	t	P	P<0.050			Comparison	Diff of Means	t	P	P<0.050
																	sham vs. SNI	83.017	13.504	<0.001	Yes			sham vs. SNI	32.115	2.031	0.052	No
																	Comparisons for factor: groups within 24W							Comparisons for factor: groups within 24W
																	Comparison	Diff of Means	t	P	P<0.050			Comparison	Diff of Means	t	P	P<0.050
																	sham vs. SNI	91.593	14.898	<0.001	Yes			sham vs. SNI	21.538	1.362	0.184	No
																	Comparisons for factor: groups within 30W							Comparisons for factor: groups within 30W
																	Comparison	Diff of Means	t	P	P<0.050			Comparison	Diff of Means	t	P	P<0.050
																	sham vs. SNI	85.45	13.899	<0.001	Yes			sham vs. SNI	7.819	0.494	0.625	No
																	Comparisons for factor: groups within 36W							Comparisons for factor: groups within 36W
																	Comparison	Diff of Means	t	P	P<0.050			Comparison	Diff of Means	t	P	P<0.050
																	sham vs. SNI	99.37	16.164	<0.001	Yes			sham vs. SNI	18.534	1.172	0.251	No
																	Comparisons for factor: groups within 42W							Comparisons for factor: groups within 42W
																	Comparison	Diff of Means	t	P	P<0.050			Comparison	Diff of Means	t	P	P<0.050
																	sham vs. SNI	87.737	14.271	<0.001	Yes			sham vs. SNI	9.121	0.577	0.569	No
																	Comparisons for factor: time within SNI							Comparisons for factor: time within SNI
																	Comparison	Diff of Means	t	P	P<0.050			Comparison	Diff of Means	t	P	P<0.050
																	Basal vs. 3 Days	68.325	10.779	<0.001	Yes			Basal vs. 3 Days	78.721	7.613	<0.001	Yes
																	Basal vs. 1W	99.316	15.669	<0.001	Yes			Basal vs. 1W	88.925	8.6	<0.001	Yes
																	Basal vs. 2W	99.972	15.772	<0.001	Yes			Basal vs. 2W	70.86	6.853	<0.001	Yes
																	Basal vs. 4W	100	15.777	<0.001	Yes			Basal vs. 4W	71.564	6.921	<0.001	Yes
																	Basal vs. 8W	99.588	15.712	<0.001	Yes			Basal vs. 8W	52.463	5.074	<0.001	Yes
																	Basal vs. 12W	99.901	15.761	<0.001	Yes			Basal vs. 12W	43.125	4.171	0.005	Yes
																	Basal vs. 16W	99.472	15.693	<0.001	Yes			Basal vs. 16W	24.953	2.413	1	No
																	Basal vs. 20W	100	15.777	<0.001	Yes			Basal vs. 20W	31.448	3.041	0.237	No
																	Basal vs. 24W	99.95	15.769	<0.001	Yes			Basal vs. 24W	28.556	2.762	0.538	No
																	Basal vs. 30W	98.01	15.463	<0.001	Yes			Basal vs. 30W	19.404	1.876	1	No
																	Basal vs. 36W	97.74	15.42	<0.001	Yes			Basal vs. 36W	34.664	3.352	0.09	No
																	Basal vs. 42W	95.905	15.131	<0.001	Yes			Basal vs. 42W	21.163	2.047	1	No

## Sheet: Fig. 1e
Fig. 1e	Threshold (grams)
	sham
	Ms. NO	Basal	3D	1w	2w	4w	8w	12w	16w	20W	24W	30W	36W	42W				Stats: Two Way Repeated Measures ANOVA (One Factor Repetition) from 20W to 42W
	1	0.6	0.6	1	1	1	0.6	0.6	1	0.6	0.6	0.6	0.6	0.6
	2	0.6	0.6	1	1	1	0.6	0.6	1	0.6	1	1	0.6	0.6				Source of Variation	DF	F	P
	3	1	0.6	1	1	1	0.6	1	1	1	1	1	1	1				groups	1	43.333	<0.001
	4	0.6	1	1	1	0.6	0.6	1	0.6	0.6	0.16	1	1	1				time	4	1.433	0.233
	5	0.6	1	0.6	0.6	0.6	0.6	0.6	0.6	0.6	0.16	0.6	0.16	0.16				group x time	4	2.224	0.076
	6	1	0.6	1	1	1	0.6	1	1	1	1	1	1	1				Residual	64
	7	0.6	0.6	1	1	0.6	0.6	0.6	0.16	0.6	0.6	0.6	0.6	0.6				Total	89
	8	0.6	0.16	0.6	0.16	0.6	0.6	0.16	0.6	0.6	0.6	0.16	0.16	0.6
	9	0.6	0.6	1	0.6	0.16	1	1	0.6	0.6	1	1	0.6	1
	AVG	0.688889	0.64	0.911111	0.817778	0.728889	0.644444	0.728889	0.728889	0.688889	0.68	0.773333	0.635556	0.728889
	SD	0.176383	0.2498	0.176383	0.301404	0.292423	0.133333	0.292423	0.292423	0.176383	0.348138	0.300666	0.327075	0.292423				All Pairwise Multiple Comparison (Bonferroni t-test):
	SE	0.0587945	0.0832666	0.0587945	0.100468	0.0974743	0.0444444	0.0974743	0.0974743	0.0587945	0.116046	0.100222	0.109025	0.0974743				Comparisons for factor: groups
																		Comparison	Diff of Means	t	P	P<0.050
	SNI																	sham vs. SNI	0.543	6.583	<0.001	Yes
	Ms. NO	Basal	3D	1w	2w	4w	8w	12w	16w	20W	24W	30W	36W	42W
	11	1	4	4	4	1.4	1	1	1	0.6	0.6	0.07	0.07	0.07
	12	0.6	4	4	4	1.4	1	0.6	0.6	0.6	0.6	0.07	0.07	0.07				Comparisons for factor: groups within 20W
	13	0.06	4	4	4	1	1	1	0.6	0.16	0.07	0.07	0.07	0.07				Comparison	Diff of Means	t	P	P<0.050
	14	1	4	4	4	4	1	1	1	0.16	0.07	0.07	0.07	0.07				sham vs. SNI	0.363	3.245	0.002	Yes
	15	1	1.4	4	4	1	1	1	0.6	0.6	0.07	0.07	0.16	0.16
	16	1	4	4	4	2	1	0.6	0.6	0.07	0.07	0.07	0.16	0.07
	17	1	4	4	4	1	0.6	0.6	1	0.07	0.07	0.16	0.16	0.16				Comparisons for factor: groups within 24W
	18	1	4	4	4	2	1	1	0.16	0.07	0.07	0.16	0.07	0.07				Comparison	Diff of Means	t	P	P<0.050
	19	0.6	0.16	0.6	0.6	0.6	0.6	0.6	0.6	0.6	0.07	0.07	0.07	0.07				sham vs. SNI	0.492	4.397	<0.001	Yes
	AVG	0.806667	3.28444	3.62222	3.62222	1.6	0.911111	0.822222	0.684444	0.325556	0.187778	0.09	0.1	0.09
	SD	0.329242	1.45333	1.13333	1.13333	1.01489	0.176383	0.210819	0.276003	0.262684	0.233708	0.0396863	0.045	0.0396863
	SE	0.109747	0.484444	0.377778	0.377778	0.338296	0.0587945	0.0702728	0.0920011	0.0875613	0.0779027	0.0132288	0.015	0.0132288				Comparisons for factor: groups within 30W
																		Comparison	Diff of Means	t	P	P<0.050
																		sham vs. SNI	0.683	6.104	<0.001	Yes
																		Comparisons for factor: groups within 36W
																		Comparison	Diff of Means	t	P	P<0.050
																		sham vs. SNI	0.536	4.784	<0.001	Yes
																		Comparisons for factor: groups within 42W
																		Comparison	Diff of Means	t	P	P<0.050
																		sham vs. SNI	0.639	5.707	<0.001	Yes

## Sheet: Fig. 1f
Fig. 1f	Place escape/avoidance paradiagm (PEAP)
		No stimulation			No stimulation			Stimulation			Stimulation				Stats: Two Way Repeated Measures ANOVA (One Factor Repetition)
		sham			SNI			sham			SNI				Source of Variation	DF	F	P
	Ms. No	Bright	Dark	Ms. No	Bright	Dark	Ms. No	Bright	Dark	Ms. No	Bright	Dark			group	3	0.894	0.455
	1	58.9333	39.0083	11	35.6083	63.9583	21	64.9417	33.8083	31	60.45	36.825			chamber	1	0.563	0.459
	2	41.85	57.575	12	44.8167	50.225	22	46.4083	51.6	32	73.675	21.35			group x chamber	3	8.794	<0.001
	3	32.675	66.8667	13	42	65.3917	23	28.9	69.9	33	63.95	34.5417			Residual	31
	4	49.1667	49.7333	14	33.3	66.0083	24	32.5417	65.9417	34	53.2	45.325			Total	69
	5	55.8083	42.6167	15	27.05	72.5583	25	40.35	58.2583	35	83.975	14.1833
	6	42.75	54.3667	16	57.1417	41.4417	26	40.3083	59.0333	36	53.2833	46.3667
	7	36.2583	62.2833	17	46.3	52.65	27	41.5417	57	37	79.5333	19.7833
	8	22.625	75.8				28	37.2667	61.9333	38	56.8	42.5			All Pairwise Multiple Comparison (Bonferroni t-test):
	9	62.8417	36.1167				29	41.2	57.175	39	72.8667	26.4167			Comparisons for factor: groups
										40	47.6167	51.025			Comparison	Diff of Means	t	P	P<0.050
	AVG	44.7676	53.8185	AVG	40.8881	58.8905	AVG	41.4954	57.1833	AVG	64.535	33.8317			SNI_nostim vs. SNI_stim	0.706	1.554	0.782	No
	SD	13.1819	13.2965	SD	9.89179	10.9842	SD	10.2064	10.2662	SD	12.3558	12.7524			SNI_nostim vs. sham_nostim	0.596	1.283	1	No
	SE	4.39398	4.43216	SE	3.73875	4.15164	SE	3.40214	3.42207	SE	3.90725	4.03268			SNI_nostim vs. sham_stim	0.55	1.184	1	No
															sham_stim vs. SNI_stim	0.156	0.368	1	No
															sham_stim vs. sham_nostim	0.0463	0.107	1	No
															sham_nostim vs. SNI_stim	0.11	0.259	1	No
															Comparisons for factor: group within bright
															Comparison	Diff of Means	t	P	P<0.050
															SNI_stim vs. SNI_nostim	23.647	4.067	0.002	Yes
															SNI_stim vs. sham_stim	23.04	4.25	0.001	Yes
															SNI_stim vs. sham_nostim	19.767	3.647	0.006	Yes
															sham_nostim vs. SNI_nostim	3.879	0.653	1	No
															sham_nostim vs. sham_stim	3.272	0.588	1	No
															sham_stim vs. SNI_nostim	0.607	0.102	1	No
															Comparisons for factor: group within dark
															Comparison	Diff of Means	t	P	P<0.050
															SNI_nostim vs. SNI_stim	25.059	4.31	<0.001	Yes
															SNI_nostim vs. sham_nostim	5.072	0.853	1	No
															SNI_nostim vs. sham_stim	1.707	0.287	1	No
															sham_stim vs. SNI_stim	23.352	4.308	<0.001	Yes
															sham_stim vs. sham_nostim	3.365	0.605	1	No
															sham_nostim vs. SNI_stim	19.987	3.687	0.005	Yes
