# Supplementary material for: Neuropathic pain caused by miswiring and abnormal end organ targeting
Source: Nature. 2022 May 25;606(7912):137–45. doi: 10.1038/s41586-022-04777-z (PMC9159955; doi:10.1038/s41586-022-04777-z)
Supplement: Supplementary file 14 — Source Data Fig. 2 [file 41586_2022_4777_MOESM14_ESM.xlsx]

## Sheet: Fig. 2e
Fig. 2e	Total number of epidermal free nerve endings (% of basal)
		SNS-mGFP
		Sham
	Ms. No	Basal	Day3	1 W	2 W	4W	8 W	12 W	16 W	20W	24 W	30 W	36 W	42 W			Stats: Two Way Repeated Measures ANOVA (One Factor Repetition)
	1	100	98.25	90.64	120.27	93.54	98.36	84.17	70.58	103.69	110.54	87.37	78.37	96.19
	2	100	80.49	78.66	68.24	62.55	83.56	89.27	94.64	95.25	98.52	83.16	87.35	103.27			Source of Variation	DF	F	P
	3	100	103.25	110.84	118.44	129.29	94.91	82.57	75.95	117.68	93.75	92.05	104.31	74.52			groups	1	1429.65	<0.001
	4	100	110.77	98.26	105.47	102.25	60.27	92.26	93.84	83.64	94.57	82.26	110.51	120.55			time	12	25.503	<0.001
	AVG	100	98.19	94.6	103.105	96.9075	84.275	87.0675	83.7525	100.065	99.345	86.21	95.135	98.6325			group x time	12	20.403	<0.001
	SD	0	12.8731	13.5018	24.1589	27.5012	17.207	4.48836	12.3111	14.334	7.7484	4.48539	14.8576	19.0548			Residual	96
	SE	0	6.43657	6.75092	12.0795	13.7506	8.6035	2.24418	6.15555	7.16702	3.8742	2.2427	7.42879	9.52742			Total	129
		SNS-mGFP
		SNI
	Ms. No	Basal	Day3	1 W	2 W	4W	8 W	12 W	16 W	20W	24 W	30 W	36 W	42 W			All Pairwise Multiple Comparison (Bonferroni t-test):
	5	100	0.23	0.27	0	0.53	0.75	1.26	1.57	1.24	0.28	1.51	1.27	2.37			Comparisons for factor: group
	6	100	0.25	2.76	0	0	2.49	2.47	0.41	0.28	0.46	0.27	3.27	3.48			Comparison	Diff of Means	t	P	P<0.050
	7	100	2.37	1.51	0	0.51	1.59	4.76	4.37	2.56	2.47	4.59	2.54	0.42			sham vs. SNI	85.068	37.811	<0.001	Yes
	8	100	5.47	3.87	0.23	0	2.48	1.23	2.24	0.98	3.41	3.78	3.91	2.21
	9	100	4.12	2.54	0	0	0.25	0.45	2.4	1.56	1.45	4.23	2.31	3.87
	10	100	1.82	1.2	0	0	0.62	0.98	1.42	1.57	2.78	3.24	4.31	2.34			Comparisons for factor: groups within Basal
	AVG	100	2.37667	2.025	0.0383333	0.173333	1.36333	1.85833	2.06833	1.365	1.80833	2.93667	2.935	2.44833			Comparison	Diff of Means	t	P	P<0.050
	SD	0	2.09994	1.28338	0.0938971	0.268601	0.973235	1.56853	1.33086	0.754871	1.28293	1.69446	1.12003	1.20617			sham vs. SNI	2.842e-11	4.689e-12	1	No
	SE	0	1.04997	0.641691	0.0469486	0.134301	0.486618	0.784267	0.665428	0.377435	0.641463	0.847229	0.560016	0.603087
																	Comparisons for factor: groups within Day3
																	Comparison	Diff of Means	t	P	P<0.050
																	sham vs. SNI	95.813	15.806	<0.001	Yes
																	Comparisons for factor: groups within 1W
																	Comparison	Diff of Means	t	P	P<0.050
																	sham vs. SNI	92.575	15.272	<0.001	Yes
																	Comparisons for factor: groups within 2W
																	Comparison	Diff of Means	t	P	P<0.050
																	sham vs. SNI	103.067	17.003	<0.001	Yes
																	Comparisons for factor: groups within 4W
																	Comparison	Diff of Means	t	P	P<0.050
																	sham vs. SNI	96.734	15.958	<0.001	Yes
																	Comparisons for factor: groups within 8W
																	Comparison	Diff of Means	t	P	P<0.050
																	sham vs. SNI	82.912	13.678	<0.001	Yes
																	Comparisons for factor: groups within 12W
																	Comparison	Diff of Means	t	P	P<0.050
																	sham vs. SNI	85.209	14.057	<0.001	Yes
																	Comparisons for factor: groups within 16W
																	Comparison	Diff of Means	t	P	P<0.050
																	sham vs. SNI	81.684	13.476	<0.001	Yes
																	Comparisons for factor: groups within 20W
																	Comparison	Diff of Means	t	P	P<0.050
																	sham vs. SNI	98.7	16.283	<0.001	Yes
																	Comparisons for factor: groups within 24W
																	Comparison	Diff of Means	t	P	P<0.050
																	sham vs. SNI	97.537	16.091	<0.001	Yes
																	Comparisons for factor: groups within 30W
																	Comparison	Diff of Means	t	P	P<0.050
																	sham vs. SNI	83.273	13.738	<0.001	Yes
																	Comparisons for factor: groups within 36W
																	Comparison	Diff of Means	t	P	P<0.050
																	sham vs. SNI	92.2	15.21	<0.001	Yes
																	Comparisons for factor: groups within 42W
																	Comparison	Diff of Means	t	P	P<0.050
																	sham vs. SNI	96.184	15.868	<0.001	Yes
																	Comparisons for factor: time within SNI
																	Comparison	Diff of Means	t	P	P<0.050
																	Basal vs. 3 Days	97.623	18.63	<0.001	Yes
																	Basal vs. 1W	97.975	18.697	<0.001	Yes
																	Basal vs. 2W	99.962	19.077	<0.001	Yes
																	Basal vs. 4W	99.827	19.051	<0.001	Yes
																	Basal vs. 8W	98.637	18.824	<0.001	Yes
																	Basal vs. 12W	98.142	18.729	<0.001	Yes
																	Basal vs. 16W	97.932	18.689	<0.001	Yes
																	Basal vs. 20W	98.635	18.823	<0.001	Yes
																	Basal vs. 24W	98.192	18.739	<0.001	Yes
																	Basal vs. 30W	97.063	18.523	<0.001	Yes
																	Basal vs. 36W	97.065	18.524	<0.001	Yes
																	Basal vs. 42W	97.552	18.617	<0.001	Yes
