# Supplementary material for: Neuropathic pain caused by miswiring and abnormal end organ targeting
Source: Nature. 2022 May 25;606(7912):137–45. doi: 10.1038/s41586-022-04777-z (PMC9159955; doi:10.1038/s41586-022-04777-z)
Supplement: Supplementary file 15 — Source Data Fig. 3 [file 41586_2022_4777_MOESM15_ESM.xlsx]

## Sheet: Fig. 3e
Fig. 3e	S100+ve Meissner Corpuscles (%)
	sham	Thy1-YFP		SNS-mGFP						Stats: Two Way Repeated Measures ANOVA (One Factor Repetition)
	Ms. No	NF200+	YFP+	NF200+	mGFP+	mGFP+SP+	mGFP+SP-
	1	100	90	100	83.3333	38.4615	46.1538			Source of Variation	DF	F	P
	2	86.6667	66.6667	75	62.5	30.7692	23.0769			groups	1	225.321	<0.001
	3	85.7143	71.4286	83.3333	83.3333	66.6667	66.6667			Meissner type	5	21.37	<0.001
	4	91.6667	75	85.7143	71.4286	90	50			group x Meissner type	5	58.062	<0.001
	5	76.4706	64.7059	72.2222	50	57.1429	42.8571			Residual	90
	6	100	100	91.6667	100	23.5294	29.4118			Total	119
	7	87.5	50	100	73.3333	50	41.6667
	8	100	87.5	94.1176	82.3529	25	25
	9	100	80	100	75	36.3636	36.3636
	10	100	66.6667	91.6667	91.6667	33.3333	25			All Pairwise Multiple Comparison (Bonferroni t-test):
	AVG	92.8018	75.1968	89.3721	77.2948	45.1267	38.6197			Comparisons for factor: groups
	SD	8.45281	14.5811	10.1238	14.2978	21.0388	13.7542			Comparison	Diff of Means	t	P	P<0.050
	SE	2.67301	4.61095	3.20144	4.52137	6.65306	4.34945			sham vs. SNI	46.402	15.011	<0.001	Yes
										Comparisons for factor: groups within NF200+ in Thy1-YFP
	SNI	Thy1-YFP		SNS-mGFP						Comparison	Diff of Means	t	P	P<0.050
		NF200+	YFP+	NF200+	mGFP+	mGFP+SP+	mGFP+SP-			sham vs. SNI	89.468	15.334	<0.001	Yes
	1	0	0	0	71.4286	60	40
	2	0	0	0	70	33.3333	16.6667
	3	0	0	0	50	30.7692	30.7692			Comparisons for factor: groups within YFP+ in Thy1-YFP
	4	0	0	0	50	33.3333	25			Comparison	Diff of Means	t	P	P<0.050
	5	20	0	0	75	80	60			sham vs. SNI	73.53	12.602	<0.001	Yes
	6	0	0	9.09091	81.8182	25	25
	7	0	0	6.66667	33.3333	22.2222	22.2222
	8	0	10	0	50	40	20			Comparisons for factor: groups within NF200+ in SNS-mGFP
	9	0	0	0	66.6667	60	20			Comparison	Diff of Means	t	P	P<0.050
	10	13.3333	6.66667	0	75	40	26.6667			sham vs. SNI	87.796	15.047	<0.001	Yes
	AVG	3.33333	1.66667	1.57576	62.3247	42.4658	28.6325
	SD	7.20082	3.60041	3.37077	15.4853	18.422	12.8291
	SE	2.2771	1.13855	1.06593	4.89689	5.82556	4.05692			Comparisons for factor: groups within mGFP+ in SNS-mGFP
										Comparison	Diff of Means	t	P	P<0.050
										sham vs. SNI	14.97	2.566	0.012	Yes
										Comparisons for factor: groups within mGFP+/SP+ in SNS-mGFP
										Comparison	Diff of Means	t	P	P<0.050
										sham vs. SNI	2.661	0.456	0.649	No
										Comparisons for factor: groups within mGFP+/SP- in SNS-mGFP
										Comparison	Diff of Means	t	P	P<0.050
										sham vs. SNI	9.987	1.712	0.09	No

## Sheet: Fig. 3m
Fig. 3m	Proportions of fibers responding to various vonFrey threshold (%)
		tibial territory
	vF strength	sham	SNI										Sham tibial Vs SNI tibial
	0.04	0	0
	0.07	0	0										Test	Chi-square
	0.16	0	0										Chi-square, df	46.76, 4
	0.4	8.3	50										P value	<0.0001
	0.6	25	90										Statistically significant (P < 0.05)?	Yes
	1	58.3	100
	1.4	91.7	100
	2	100	100
		sural territory											Sham sural Vs SNI sural
	vF strength	sham	SNI
	0.04	0	0										Test	Chi-square
	0.07	0	0										Chi-square, df	7.203, 4
	0.16	0	0										P value	0.1255
	0.4	12.5	25										Statistically significant (P < 0.05)?	No
	0.6	50	75
	1	75	100
	1.4	100	100
	2	100	100
