# Supplementary material for: Neuropathic pain caused by miswiring and abnormal end organ targeting
Source: Nature. 2022 May 25;606(7912):137–45. doi: 10.1038/s41586-022-04777-z (PMC9159955; doi:10.1038/s41586-022-04777-z)
Supplement: Supplementary file 16 — Source Data Fig. 4 [file 41586_2022_4777_MOESM16_ESM.xlsx]

## Sheet: Fig. 4a
Fig. 4a	DTX mediated ablation in SNS-iDTR mice
		Vehicle	DTX	Vehicle	DTX	Vehicle	DTX			Stats:	Two-tailed student's t-test
		NF200	NF200	CGRP	CGRP	IB4 binding	IB4 binding				t-value	p-value
	1	6621	3855	10441	3050	15370	502		Veh vs. DTX	NF200	1.941	0.124
	2	5781	5957	8561	2294	15979	436		Veh vs. DTX	CGRP	11.179	0.000365
	3	6743	5309	9414	3029	14400	209		Veh vs. DTX	IB4 binding	31.75	5.87e-06
	AVG	6381.67	5040.33	9472	2791	15249.7	382.333
	SD	523.757	1076.45	941.341	430.543	796.348	153.696
	SE	302.391	621.487	543.484	248.574	459.772	88.7362

## Sheet: Fig. 4b
Fig. 4b	Threshold (grams)
	Basal sham					Basal SNI
		Ms. No	sural	tibial			Ms. No	sural	tibial			Stats: Two Way Repeated Measures ANOVA (One Factor Repetition)
		1	1.4	1.4			11	1	0.6
		2	1.4	1			12	0.6	1			Source of Variation	DF	F	P
		3	1	1.4			13	0.6	1			groups	3	25.234	<0.001
		4	1.4	1			14	1.4	0.6			treatment	2	10.001	<0.001
		5	1	0.6			15	1.4	1.4			group x treatment	6	12.525	<0.001
		6	1	1.4			16	0.6	1.4			Residual	56
		7	1	0.6			17	1.4	1.4			Total	95
		8	1	1			18	1	1
		AVG	1.15	1.05			AVG	1	1.05
		SD	0.20702	0.333809			SD	0.370328	0.333809
		SE	0.0731925	0.118019			SE	0.130931	0.118019			All Pairwise Multiple Comparison (Bonferroni t-test):
												Comparisons for factor: treatment
												Comparison	Diff of Means	t	P	P<0.050
												Basal vs. 24W	0.464	3.153	0.008	Yes
	24W sham					24W SNI						Basal vs. 26W DTX	0.172	1.171	0.74	No
		Ms. No	sural	tibial			Ms. No	sural	tibial			24W vs. 26W DTX	0.637	4.324	<0.001	Yes
		1	1	1			11	0.07	0.16
		2	0.6	1.4			12	0.07	0.07			Comparisons for factor: treatment within sham_sural
		3	1	0.6			13	0.07	0.07			Comparison	Diff of Means	t	P	P<0.050
		4	1.4	1.4			14	0.07	0.07			Basal vs. 24W	0.025	0.0849	1	No
		5	0.6	1			15	0.07	0.07			Basal vs. 26W DTX	0.255	0.866	1	No
		6	1	0.6			16	0.07	0.07			24W vs. 26W DTX	0.23	0.781	1	No
		7	2	1.4			17	0.07	0.6
		8	1.4	1			18	0.07	0.07			Comparisons for factor: treatment within sham_tibial
		AVG	1.125	1.05			AVG	0.07	0.1475			Comparison	Diff of Means	t	P	P<0.050
		SD	0.465219	0.333809			SD	0	0.18553			Basal vs. 24W	2.22e-13	7.537e-13	1	No
		SE	0.16448	0.118019			SE	0	0.0655948			Basal vs. 26W DTX	0.175	0.594	1	No
												24W vs. 26W DTX	0.175	0.594	1	No
												Comparisons for factor: treatment within SNI_sural
	26W sham + DTX					26W SNI + DTX						Comparison	Diff of Means	t	P	P<0.050
		Ms. No	sural	tibial			Ms. No	sural	tibial			Basal vs. 24W	0.93	3.157	0.008	Yes
		1	1.4	2			11	0.07	4			Basal vs. 26W DTX	0.93	3.157	0.008	Yes
		2	1.4	0.6			12	0.07	2			24W vs. 26W DTX	0	0	1	No
		3	1	2			13	0.07	4
		4	0.16	0.6			14	0.07	4			Comparisons for factor: treatment within SNI_tibial
		5	1.4	1			15	0.07	2			Comparison	Diff of Means	t	P	P<0.050
		6	0.6	1			16	0.07	1.4			Basal vs. 24W	0.903	3.063	0.01	Yes
		7	0.6	0.6			17	0.07	0.6			Basal vs. 26W DTX	1.7	5.771	<0.001	Yes
		8	0.6	2			18	0.07	4			24W vs. 26W DTX	2.603	8.834	<0.001	Yes
		AVG	0.895	1.225			AVG	0.07	2.75
		SD	0.474703	0.662786			SD	0	1.40509			Comparisons for factor: groups
		SE	0.167833	0.23433			SE	0	0.496775			Comparison	Diff of Means	t	P	P<0.050
												SNI_tibial vs. SNI_sural	0.936	8.19	<0.001	Yes
												SNI_tibial vs. sham_sural	0.259	2.268	0.187	No
												SNI_tibial vs. sham_tibial	0.208	1.816	0.481	No
												sham_tibial vs. SNI_sural	0.728	6.374	<0.001	Yes
												sham_tibial vs. sham_sural	0.0517	0.452	1	No
												sham_sural vs. SNI_sural	0.677	5.922	<0.001	Yes
												Comparisons for factor: groups within basal
												Comparison	Diff of Means	t	P	P<0.050
												sham_sural vs. SNI_sural	0.15	0.563	1	No
												sham_sural vs. sham_tibial	0.1	0.376	1	No
												sham_sural vs. SNI_tibial	0.1	0.376	1	No
												SNI_tibial vs. SNI_sural	0.05	0.188	1	No
												SNI_tibial vs. sham_tibial	2.22e-13	8.338e-13	1	No
												sham_tibial vs. SNI_sural	0.05	0.188	1	No
												Comparisons for factor: groups within 24W
												Comparison	Diff of Means	t	P	P<0.050
												sham_sural vs. SNI_sural	1.055	3.962	<0.001	Yes
												sham_sural vs. SNI_tibial	0.978	3.671	0.003	Yes
												sham_sural vs. sham_tibial	0.075	0.282	1	No
												sham_tibial vs. SNI_sural	0.98	3.68	0.003	Yes
												sham_tibial vs. SNI_tibial	0.903	3.389	0.007	Yes
												SNI_tibial vs. SNI_sural	0.0775	0.291	1	No
												Comparisons for factor: groups within 26W DTX
												Comparison	Diff of Means	t	P	P<0.050
												SNI_tibial vs. SNI_sural	2.68	10.064	<0.001	Yes
												SNI_tibial vs. sham_sural	1.855	6.966	<0.001	Yes
												SNI_tibial vs. sham_tibial	1.525	5.727	<0.001	Yes
												sham_tibial vs. SNI_sural	1.155	4.337	<0.001	Yes
												sham_tibial vs. sham_sural	0.33	1.239	1	No
												sham_sural vs. SNI_sural	0.825	3.098	0.016	Yes

## Sheet: Fig. 4c
Fig. 4c	Response rate (% of Max)
	Basal sham									Basal SNI
		sural									sural
		0.07g	0.16g	0.6g	1g	1.4g	2g	4g			0.07g	0.16g	0.6g	1g	1.4g	2g	4g			Stats: Two Way Repeated Measures ANOVA (One Factor Repetition) for sham								Stats: Two Way Repeated Measures ANOVA (One Factor Repetition) for SNI
	1	0	0	20	20	60	80	80		11	0	0	0	80	80	100	100
	2	0	0	0	20	60	100	100		12	0	0	40	80	80	80	100			Source of Variation	DF	F	P					Source of Variation	DF	F	P
	3	0	0	0	40	60	80	80		13	20	20	40	60	80	80	100			groups	2	1.798	0.202					groups	2	93.888	<0.001
	4	0	0	0	20	40	60	80		14	0	0	20	20	60	100	100			forces	6	94.83	<0.001					forces	6	82.15	<0.001
	5	0	0	20	60	80	80	100		15	0	0	0	20	40	100	100			groups x forces	12	11.037	<0.001					groups x forces	12	16.881	<0.001
	6	0	20	20	40	60	100	100		16	0	0	40	80	60	60	100			Residual	84							Residual	84
	7	0	20	20	40	40	80	100		17	0	0	0	20	40	80	100			Total	167							Total	167
	8	20	0	20	60	100	100	100		18	0	0	0	40	40	60	100
	AVG	2.5	5	12.5	37.5	62.5	85	92.5		AVG	2.5	2.5	17.5	50	60	82.5	100
	SD	7.07107	9.2582	10.351	16.6905	19.8206	14.1421	10.351		SD	7.07107	7.07107	19.8206	28.2843	18.5164	16.6905	0
	SE	2.5	3.27327	3.65963	5.90097	7.00765	5	3.65963		SE	2.5	2.5	7.00765	10	6.54654	5.90097	0			All Pairwise Multiple Comparison (Bonferroni t-test):								All Pairwise Multiple Comparison (Bonferroni t-test):
																				Comparisons for factor: groups								Comparisons for factor: groups
																				Comparison	Diff of Means	t	P	P<0.050				Comparison	Diff of Means	t	P	P<0.050
	24W sham									24W SNI										Basal vs. 24W	3.929	0.621	1	No				Basal vs. 24W	50	12.705	<0.001	Yes
		sural									sural									Basal vs. 26W DTX	7.857	1.242	0.704	No				Basal vs. 26W DTX	42.5	10.799	<0.001	Yes
		0.07g	0.16g	0.6g	1g	1.4g	2g	4g			0.07g	0.16g	0.6g	1g	1.4g	2g	4g			24W vs. 26W DTX	11.786	1.862	0.251	No				24W vs. 26W DTX	7.5	1.906	0.232	No
	1	0	20	20	60	80	80	80		11	100	100	100	100	100	100	100
	2	0	20	40	60	100	100	100		12	60	60	60	80	100	100	100
	3	0	20	20	40	60	60	100		13	60	60	60	60	100	100	100			Comparisons for factor: treatment within 0.07g								Comparisons for factor: treatment within 0.07g
	4	0	0	20	20	60	80	100		14	100	100	100	100	100	100	100			Comparison	Diff of Means	t	P	P<0.050				Comparison	Diff of Means	t	P	P<0.050
	5	20	20	60	80	100	100	100		15	80	80	80	80	100	100	100			Basal vs. 24W	5	0.607	1	No				Basal vs. 24W	82.5	11.988	<0.001	Yes
	6	20	20	20	40	40	60	80		16	60	100	100	100	100	100	100			Basal vs. 26W DTX	10	1.215	0.696	No				Basal vs. 26W DTX	65	9.445	<0.001	Yes
	7	0	0	0	20	20	60	80		17	80	80	100	100	100	100	100			24W vs. 26W DTX	5	0.607	1	No				24W vs. 26W DTX	17.5	2.543	0.039	Yes
	8	20	0	20	20	60	100	100		18	60	80	80	100	100	100	100
	AVG	7.5	12.5	25	42.5	65	80	92.5		AVG	75	82.5	85	90	100	100	100
	SD	10.351	10.351	17.7281	22.5198	27.7746	18.5164	10.351		SD	17.7281	16.6905	17.7281	15.1186	0	0	0			Comparisons for factor: treatment within 0.16g								Comparisons for factor: treatment within 0.16g
	SE	3.65963	3.65963	6.26783	7.96196	9.81981	6.54654	3.65963		SE	6.26783	5.90097	6.26783	5.34522	0	0	0			Comparison	Diff of Means	t	P	P<0.050				Comparison	Diff of Means	t	P	P<0.050
																				Basal vs. 24W	7.5	0.911	1	No				Basal vs. 24W	82.5	11.988	<0.001	Yes
																				Basal vs. 26W DTX	17.5	2.126	0.121	No				Basal vs. 26W DTX	75	10.898	<0.001	Yes
																				24W vs. 26W DTX	10	1.215	0.696	No				24W vs. 26W DTX	7.5	1.09	0.838	No
	24W sham + DTX									24W SNI + DTX
		sural									sural									Comparisons for factor: treatment within 0.6g								Comparisons for factor: treatment within 0.6g
		0.07g	0.16g	0.6g	1g	1.4g	2g	4g			0.07g	0.16g	0.6g	1g	1.4g	2g	4g			Comparison	Diff of Means	t	P	P<0.050				Comparison	Diff of Means	t	P	P<0.050
	1	0	20	20	20	40	40	40		11	80	80	100	100	100	100	100			Basal vs. 24W	12.5	1.518	0.412	No				Basal vs. 24W	77.5	11.261	<0.001	Yes
	2	0	20	20	20	80	80	60		12	100	80	80	100	100	100	100			Basal vs. 26W DTX	20	2.429	0.06	No				Basal vs. 26W DTX	62.5	9.081	<0.001	Yes
	3	0	20	20	40	20	20	40		13	60	60	100	100	100	100	100			24W vs. 26W DTX	7.5	0.911	1	No				24W vs. 26W DTX	15	2.18	0.097	No
	4	20	60	60	60	80	100	80		14	100	100	100	100	100	100	100
	5	20	20	20	20	40	40	40		15	100	100	80	100	100	100	100
	6	20	20	40	20	40	60	60		16	100	100	100	100	100	100	100			Comparisons for factor: treatment within 1g								Comparisons for factor: treatment within 1g
	7	20	0	40	20	20	20	20		17	60	80	100	100	100	100	100			Comparison	Diff of Means	t	P	P<0.050				Comparison	Diff of Means	t	P	P<0.050
	8	20	20	40	40	40	40	60		18	60	80	100	100	100	100	100			Basal vs. 24W	5	0.607	1	No				Basal vs. 24W	50	7.265	<0.001	Yes
	AVG	12.5	22.5	32.5	30	45	50	50		AVG	82.5	85	95	100	100	100	100			Basal vs. 26W DTX	7.5	0.911	1	No				Basal vs. 26W DTX	37.5	5.449	<0.001	Yes
	SD	10.351	16.6905	14.8805	15.1186	23.2993	28.2843	18.5164		SD	19.8206	14.1421	9.2582	0	0	0	0			24W vs. 26W DTX	12.5	1.518	0.412	No				24W vs. 26W DTX	12.5	1.816	0.22	No
	SE	3.65963	5.90097	5.26104	5.34522	8.23754	10	6.54654		SE	7.00765	5	3.27327	0	0	0	0
																				Comparisons for factor: treatment within 1.4g								Comparisons for factor: treatment within 1.4g
																				Comparison	Diff of Means	t	P	P<0.050				Comparison	Diff of Means	t	P	P<0.050
																				Basal vs. 24W	2.5	0.304	1	No				Basal vs. 24W	40	5.812	<0.001	Yes
																				Basal vs. 26W DTX	17.5	2.126	0.121	No				Basal vs. 26W DTX	40	5.812	<0.001	Yes
																				24W vs. 26W DTX	20	2.429	0.06	No				24W vs. 26W DTX	0	0	1	No
																				Comparisons for factor: treatment within 2g								Comparisons for factor: treatment within 2g
																				Comparison	Diff of Means	t	P	P<0.050				Comparison	Diff of Means	t	P	P<0.050
																				Basal vs. 24W	5	0.607	1	No				Basal vs. 24W	17.5	2.543	0.039	Yes
																				Basal vs. 26W DTX	35	4.252	<0.001	Yes				Basal vs. 26W DTX	17.5	2.543	0.039	Yes
																				24W vs. 26W DTX	30	3.644	0.002	Yes				24W vs. 26W DTX	0	0	1	No
																				Comparisons for factor: treatment within 4g								Comparisons for factor: treatment within 4g
																				Comparison	Diff of Means	t	P	P<0.050				Comparison	Diff of Means	t	P	P<0.050
																				Basal vs. 24W	0	0	1	No				Basal vs. 24W	0	0	1	No
																				Basal vs. 26W DTX	42.5	5.163	<0.001	Yes				Basal vs. 26W DTX	0	0	1	No
																				24W vs. 26W DTX	42.5	5.163	<0.001	Yes				24W vs. 26W DTX	0	0	1	No

## Sheet: Fig. 4d
Fig. 4d	Response rate (% of Max)
	Basal sham									Basal SNI
		tibial									tibial
		0.07g	0.16g	0.6g	1g	1.4g	2g	4g			0.07g	0.16g	0.6g	1g	1.4g	2g	4g			Stats: Two Way Repeated Measures ANOVA (One Factor Repetition) for sham								Stats: Two Way Repeated Measures ANOVA (One Factor Repetition) for SNI
	1	0	0	20	20	60	80	100		11	0	0	60	60	80	60	80
	2	0	0	20	40	80	100	100		12	0	20	20	40	60	80	100			Source of Variation	DF	F	P					Source of Variation	DF	F	P
	3	0	0	20	20	60	100	100		13	0	0	0	60	60	80	100			groups	2	2.226	0.145					groups	2	29.514	<0.001
	4	0	0	0	40	40	80	80		14	20	20	40	100	100	100	100			forces	6	164.337	<0.001					forces	6	48.805	<0.001
	5	0	20	40	60	100	100	100		15	0	0	20	20	40	60	80			groups x forces	12	6.668	<0.001					groups x forces	12	9.784	<0.001
	6	20	20	20	20	40	40	80		16	0	20	20	20	60	100	100			Residual	84							Residual	84
	7	0	20	40	60	80	100	100		17	0	0	0	20	80	100	100			Total	167							Total	167
	8	20	20	20	60	80	80	100		18	0	0	20	40	60	60	80
	AVG	5	10	22.5	40	67.5	85	95		AVG	2.5	7.5	22.5	45	67.5	80	92.5
	SD	9.2582	10.6904	12.8174	18.5164	21.2132	20.702	9.2582		SD	7.07107	10.351	19.8206	27.7746	18.3225	18.5164	10.351
	SE	3.27327	3.77964	4.53163	6.54654	7.5	7.31925	3.27327		SE	2.5	3.65963	7.00765	9.81981	6.47798	6.54654	3.65963			All Pairwise Multiple Comparison (Bonferroni t-test):								All Pairwise Multiple Comparison (Bonferroni t-test):
																				Comparisons for factor: groups								Comparisons for factor: groups
																				Comparison	Diff of Means	t	P	P<0.050				Comparison	Diff of Means	t	P	P<0.050
																				Basal vs. 24W	2.857	0.507	1	No				Basal vs. 24W	32.857	4.083	0.003	Yes
																				Basal vs. 26W DTX	11.429	2.027	0.186	No				Basal vs. 26W DTX	28.929	3.595	0.009	Yes
	24W sham									24W SNI										24W vs. 26W DTX	8.571	1.521	0.452	No				24W vs. 26W DTX	61.786	7.678	<0.001	Yes
		tibial									tibial
		0.07g	0.16g	0.6g	1g	1.4g	2g	4g			0.07g	0.16g	0.6g	1g	1.4g	2g	4g
	1	0	20	20	60	60	80	100		11	20	60	100	80	100	100	100			Comparisons for factor: treatment within 0.07g								Comparisons for factor: treatment within 0.07g
	2	0	20	20	20	60	60	100		12	80	80	100	100	100	100	100			Comparison	Diff of Means	t	P	P<0.050				Comparison	Diff of Means	t	P	P<0.050
	3	0	0	40	60	80	80	100		13	60	40	60	80	100	100	100			Basal vs. 24W	2.5	0.308	1	No				Basal vs. 24W	47.5	4.867	<0.001	Yes
	4	0	0	0	20	60	100	100		14	100	100	100	100	100	100	100			Basal vs. 26W DTX	10	1.23	0.673	No				Basal vs. 26W DTX	0	0	1	No
	5	0	20	20	40	40	60	80		15	40	40	40	80	80	100	100			24W vs. 26W DTX	12.5	1.538	0.391	No				24W vs. 26W DTX	47.5	4.867	<0.001	Yes
	6	20	20	40	60	100	80	100		16	40	80	80	60	80	80	100
	7	0	0	20	20	60	80	80		17	20	20	40	20	60	80	80
	8	0	0	20	40	40	60	80		18	40	80	80	100	100	100	100			Comparisons for factor: treatment within 0.16g								Comparisons for factor: treatment within 0.16g
	AVG	2.5	10	22.5	40	62.5	75	92.5		AVG	50	62.5	75	77.5	90	95	97.5			Comparison	Diff of Means	t	P	P<0.050				Comparison	Diff of Means	t	P	P<0.050
	SD	7.07107	10.6904	12.8174	18.5164	19.8206	14.1421	10.351		SD	28.2843	27.1241	25.6348	27.1241	15.1186	9.2582	7.07107			Basal vs. 24W	0	0	1	No				Basal vs. 24W	55	5.636	<0.001	Yes
	SE	2.5	3.77964	4.53163	6.54654	7.00765	5	3.65963		SE	10	9.5898	9.06327	9.5898	5.34522	3.27327	2.5			Basal vs. 26W DTX	5	0.615	1	No				Basal vs. 26W DTX	0	0	1	No
																				24W vs. 26W DTX	5	0.615	1	No				24W vs. 26W DTX	55	5.636	<0.001	Yes
																				Comparisons for factor: treatment within 0.6g								Comparisons for factor: treatment within 0.6g
																				Comparison	Diff of Means	t	P	P<0.050				Comparison	Diff of Means	t	P	P<0.050
	24W sham + DTX									24W SNI + DTX										Basal vs. 24W	0	0	1	No				Basal vs. 24W	52.5	5.38	<0.001	Yes
		tibial									tibial									Basal vs. 26W DTX	7.5	0.923	1	No				Basal vs. 26W DTX	12.5	1.281	0.631	No
		0.07g	0.16g	0.6g	1g	1.4g	2g	4g			0.07g	0.16g	0.6g	1g	1.4g	2g	4g			24W vs. 26W DTX	7.5	0.923	1	No				24W vs. 26W DTX	65	6.661	<0.001	Yes
	1	0	0	20	20	20	60	60		11	0	0	0	0	20	20	20
	2	20	20	40	60	80	80	80		12	0	0	0	0	20	40	20
	3	20	20	20	20	20	40	40		13	0	0	0	0	0	0	40			Comparisons for factor: treatment within 1g								Comparisons for factor: treatment within 1g
	4	20	20	40	40	20	20	20		14	0	0	0	0	0	0	20			Comparison	Diff of Means	t	P	P<0.050				Comparison	Diff of Means	t	P	P<0.050
	5	20	20	20	40	40	60	60		15	0	20	20	20	20	40	40			Basal vs. 24W	0	0	1000	No				Basal vs. 24W	32.5	3.33	0.007	Yes
	6	20	20	20	40	40	40	60		16	0	20	20	20	40	40	40			Basal vs. 26W DTX	2.5	0.308	1000	No				Basal vs. 26W DTX	35	3.586	0.004	Yes
	7	20	20	60	60	60	80	80		17	20	20	40	40	60	60	80			24W vs. 26W DTX	2.5	0.308	1000	No				24W vs. 26W DTX	67.5	6.917	<0.001	Yes
	8	0	0	20	20	20	40	60		18	0	0	0	0	20	20	20
	AVG	15	15	30	37.5	37.5	52.5	57.5		AVG	2.5	7.5	10	10	22.5	27.5	35
	SD	9.2582	9.2582	15.1186	16.6905	22.5198	21.2132	19.8206		SD	7.07107	10.351	15.1186	15.1186	19.8206	21.2132	20.702			Comparisons for factor: treatment within 1.4g								Comparisons for factor: treatment within 1.4g
	SE	3.27327	3.27327	5.34522	5.90097	7.96196	7.5	7.00765		SE	2.5	3.65963	5.34522	5.34522	7.00765	7.5	7.31925			Comparison	Diff of Means	t	P	P<0.050				Comparison	Diff of Means	t	P	P<0.050
																				Basal vs. 24W	5	0.615	1	No				Basal vs. 24W	22.5	2.306	0.085	No
																				Basal vs. 26W DTX	30	3.691	0.002	Yes				Basal vs. 26W DTX	45	4.611	<0.001	Yes
																				24W vs. 26W DTX	25	3.076	0.01	Yes				24W vs. 26W DTX	67.5	6.917	<0.001	Yes
																				Comparisons for factor: treatment within 2g								Comparisons for factor: treatment within 2g
																				Comparison	Diff of Means	t	P	P<0.050				Comparison	Diff of Means	t	P	P<0.050
																				Basal vs. 24W	10	1.23	0.673	No				Basal vs. 24W	15	1.537	0.405	No
																				Basal vs. 26W DTX	32.5	3.998	<0.001	Yes				Basal vs. 26W DTX	52.5	5.38	<0.001	Yes
																				24W vs. 26W DTX	22.5	2.768	0.024	Yes				24W vs. 26W DTX	67.5	6.917	<0.001	Yes
																				Comparisons for factor: treatment within 4g								Comparisons for factor: treatment within 4g
																				Comparison	Diff of Means	t	P	P<0.050				Comparison	Diff of Means	t	P	P<0.050
																				Basal vs. 24W	2.5	0.308	1	No				Basal vs. 24W	5	0.512	1	No
																				Basal vs. 26W DTX	37.5	4.613	<0.001	Yes				Basal vs. 26W DTX	57.5	5.892	<0.001	Yes
																				24W vs. 26W DTX	35	4.306	<0.001	Yes				24W vs. 26W DTX	62.5	6.404	<0.001	Yes
