# Supplementary material for: Neuropathic pain caused by miswiring and abnormal end organ targeting
Source: Nature. 2022 May 25;606(7912):137–45. doi: 10.1038/s41586-022-04777-z (PMC9159955; doi:10.1038/s41586-022-04777-z)
Supplement: Supplementary file 17 — Source Data Extended Data Fig. 1 [file 41586_2022_4777_MOESM17_ESM.xlsx]

## Sheet: Ext. Fig. 1b&c
Ext.Fig. 1b,c	Expression analyses in Thy1-YFP;SNS-tdTomato mice
	anti-Beta-tub-III
		Ms. NO	YFP	tdTomato	Beta-tubulin III	yfp/td	yfp/BetaTIII	td/BetaTIII
		1	23	140	189	1	23	140
		2	27	134	190	2	27	134
		3	17	98	140	0	17	98
		4	25	120	176	1	24	120
		5	28	132	197	1	28	132
		Ms. NO	YFPtd in td	YFPtd in YFP	YFPBetaTIII in YFP	YFPBetaTIII in BetaTIII	tdBetaTIII in Td	tdBetaTIII in BetaTIII
		1	0.00714286	0.0434783	1	0.121693	1	0.740741
		2	0.0149254	0.0740741	1	0.142105	1	0.705263
		3	0	0	1	0.121429	1	0.7
		4	0.00833333	0.04	0.96	0.136364	1	0.681818
		5	0.00757576	0.0357143	1	0.142132	1	0.670051
		AVG	0.00759546	0.0386533	0.992	0.132745	1	0.699575
		SD	0.00529548	0.0263744	0.0178885	0.0104765	0	0.0269914
		SE	0.00236821	0.011795	0.008	0.00468524	0	0.0120709
		AVG (in %)	0.759546	3.86533	99.2	13.2745	100	69.9575
		SD (in %)	0.529548	2.63744	1.78885	1.04765	0	2.69914
		SE (in %)	0.236821	1.1795	0.8	0.468524	0	1.20709
	anti-CGRP
		Ms. NO	YFP	tdTomato	CGRP	yfp/td	yfp/cgrp	td/cgrp
		1	17	110	68	2	3	57
		2	22	121	60	1	4	52
		3	26	131	58	0	3	47
		4	15	92	56	1	2	45
		5	12	99	57	2	3	50
		Ms. NO	YFPtd in td	YFPtd in YFP	YFPCGRP in YFP	YFPNCGRP in NF200	tdCGRP in Td	tdCGRP in CGRP
		1	0.0181818	0.117647	0.176471	0.0441176	0.518182	0.838235
		2	0.00826446	0.0454545	0.181818	0.0666667	0.429752	0.866667
		3	0	0	0.115385	0.0517241	0.358779	0.810345
		4	0.0108696	0.0666667	0.133333	0.0357143	0.48913	0.803571
		5	0.020202	0.166667	0.25	0.0526316	0.505051	0.877193
		AVG	0.0115036	0.079287	0.171401	0.0501709	0.460179	0.839202
		SD	0.00811616	0.0646085	0.0521991	0.0114697	0.0659996	0.0327904
		SE	0.00362966	0.0288938	0.0233442	0.00512939	0.0295159	0.0146643
		AVG (in %)	1.15036	7.9287	17.1401	5.01709	46.0179	83.9202
		SD (in %)	0.811616	6.46085	5.21991	1.14697	6.59996	3.27904
		SE (in %)	0.362966	2.88938	2.33442	0.512939	2.95159	1.46643
	IB4 binding
		Ms. NO	YFP	tdTomato	IB4	yfp/td	yfp/ib4	td/ib4
		1	23	140	71	1	0	70
		2	30	146	77	2	0	75
		3	22	120	65	2	0	63
		4	16	91	50	1	0	49
		5	24	109	49	1	0	49
		Ms. NO	YFPtd in td	YFPtd in YFP	YFPIB4 in YFP	YFPIB4 in IB4	tdIB4 in Td	tdIB4 in IB4
		1	0.00714286	0.0434783	0	0	0.5	0.985915
		2	0.0136986	0.0666667	0	0	0.513699	0.974026
		3	0.0166667	0.0909091	0	0	0.525	0.969231
		4	0.010989	0.0625	0	0	0.538462	0.98
		5	0.00917431	0.0416667	0	0	0.449541	1
		AVG	0.0115343	0.0610441	0	0	0.50534	0.981834
		SD	0.00374757	0.0200605	0	0	0.0342616	0.0119356
		SE	0.00167596	0.00897133	0	0	0.0153223	0.00533775
		AVG (in %)	1.15343	6.10441	0	0	50.534	98.1834
		SD (in %)	0.374757	2.00605	0	0	3.42616	1.19356
		SE (in %)	0.167596	0.897133	0	0	1.53223	0.533775
	anti-Substance P
		Ms. NO	YFP	tdTomato	SubP	yfp/td	yfp/SubP	td/SubP
		1	30	135	37	2	0	36
		2	23	120	40	2	0	40
		3	20	107	34	1	0	33
		4	24	98	30	0	0	30
		5	12	87	21	1	0	21
		Ms. NO	YFPtd in td	YFPtd in YFP	YFPSubP in YFP	YFPSubP in SubP	tdSubP in Td	tdSubP in SubP
		1	0.0148148	0.0666667	0	0	0.266667	0.972973
		2	0.0166667	0.0869565	0	0	0.333333	1
		3	0.00934579	0.05	0	0	0.308411	0.970588
		4	0	0	0	0	0.306122	1
		5	0.0114943	0.0833333	0	0	0.241379	1
		AVG	0.0104643	0.0573913	0	0	0.291183	0.988712
		SD	0.00650403	0.0352899	0	0	0.0366678	0.0154794
		SE	0.00290869	0.0157821	0	0	0.0163983	0.00692259
		AVG (in %)	1.04643	5.73913	0	0	29.1183	98.8712
		SD (in %)	0.650403	3.52899	0	0	3.66678	1.54794
		SE (in %)	0.290869	1.57821	0	0	1.63983	0.692259
	anti-NF200
		Ms. NO	YFP	tdTomato	NF200	yfp/td	yfp/nf200	td/nf200
		1	29	168	68	1	28	6
		2	19	126	41	1	17	3
		3	25	134	42	0	24	2
		4	23	121	39	1	22	5
		5	15	102	32	0	15	5
		Ms. NO	YFPtd in td	YFPtd in YFP	YFPNF200 in YFP	YFPNF200 in NF200	tdNF200 in Td	tdNF200 in NF200
		1	0.00595238	0.0344828	0.965517	0.411765	0.0357143	0.0882353
		2	0.00793651	0.0526316	0.894737	0.414634	0.0238095	0.0731707
		3	0	0	0.96	0.571429	0.0149254	0.047619
		4	0.00826446	0.0434783	0.956522	0.564103	0.0413223	0.128205
		5	0	0	1	0.46875	0.0490196	0.15625
		AVG	0.00443067	0.0261185	0.955355	0.486136	0.0329582	0.098696
		SD	0.00414023	0.0246912	0.038059	0.0779415	0.0136419	0.0434542
		SE	0.00185157	0.0110422	0.0170205	0.0348565	0.00610084	0.0194333
		AVG (in %)	0.443067	2.61185	95.5355	48.6136	3.29582	9.8696
		SD (in %)	0.414023	2.46912	3.8059	7.79415	1.36419	4.34542
		SE (in %)	0.185157	1.10422	1.70205	3.48565	0.610084	1.94333
	anti-TH
		Ms. NO	YFP	tdTomato	TH	yfp/td	yfp/TH	td/TH
		1	63	374	53	3	0	53
		2	19	155	8	1	0	8
		3	24	178	16	0	0	16
		4	32	204	10	0	0	10
		5	29	167	12	1	0	12
		Ms. NO	YFPtd in td	YFPtd in YFP	YFPTH in YFP	YFPTH in TH	tdTH in Td	tdTH in TH
		1	0.00802139	0.047619	0	0	0.141711	1
		2	0.00645161	0.0526316	0	0	0.0516129	1
		3	0	0	0	0	0.0898876	1
		4	0	0	0	0	0.0490196	1
		5	0.00598802	0.0344828	0	0	0.0718563	1
		AVG	0.00409221	0.0269467	0	0	0.0808175	1
		SD	0.0038109	0.025476	0	0	0.0378637	0
		SE	0.00170428	0.0113932	0	0	0.0169332	0
		AVG (in %)	0.409221	2.69467	0	0	8.08175	100
		SD (in %)	0.38109	2.5476	0	0	3.78637	0
		SE (in %)	0.170428	1.13932	0	0	1.69332	0
