# Supplementary material for: Neuropathic pain caused by miswiring and abnormal end organ targeting
Source: Nature. 2022 May 25;606(7912):137–45. doi: 10.1038/s41586-022-04777-z (PMC9159955; doi:10.1038/s41586-022-04777-z)
Supplement: Supplementary file 18 — Source Data Extended Data Fig. 2 [file 41586_2022_4777_MOESM18_ESM.xlsx]

## Sheet: Ext. Fig. 2a
Ext.Fig. 2a	Threshold ( grams)
Sural digit	sham
	Ms. NO	Basal	3D	1w	2w	4w	8w	12w	16w	20W	24W	30W	36W	42W			Stats: Two Way Repeated Measures ANOVA (One Factor Repetition)
	1	1	0.6	1	0.6	0.6	1	1	1	1	1	1	1	1
	2	1	0.6	1	1	0.6	1	0.6	0.6	1	1	1	1	1			Source of Variation	DF	F	P
	3	0.6	0.6	1	1	1	1	0.6	0.6	1	1	1	0.6	0.6			groups	1	329.423	<0.001
	4	0.6	1	1	1	1	1	0.6	0.6	0.6	1	1	1	0.6			time	12	5.716	<0.001
	5	0.6	0.6	1	1	0.6	0.6	0.6	0.6	0.16	0.6	0.6	0.6	0.6			group x time	12	7.219	<0.001
	6	1	0.6	1	0.6	0.6	1	1	1	1	1	1	1	1			Residual	192
	7	1	0.6	0.6	1	1	0.6	0.6	0.6	0.6	0.6	0.6	0.6	0.6			Total	233
	8	0.6	0.16	0.6	1	0.16	0.16	0.6	1	1	1	1	1	1
	9	0.6	1	1	1	1	1	1	0.6	0.6	1	0.6	0.6	0.6
	AVG	0.777778	0.64	0.911111	0.911111	0.728889	0.817778	0.733333	0.733333	0.773333	0.911111	0.866667	0.822222	0.777778
	SD	0.210819	0.2498	0.176383	0.176383	0.292423	0.301404	0.2	0.2	0.300666	0.176383	0.2	0.210819	0.210819			All Pairwise Multiple Comparison (Bonferroni t-test):
	SE	0.0702728	0.0832666	0.0587945	0.0587945	0.0974743	0.100468	0.0666667	0.0666667	0.100222	0.0587945	0.0666667	0.0702728	0.0702728			Comparisons for factor: group
																	Comparison	Diff of Means	t	P	P<0.050
	SNI																sham vs. SNI	0.652	18.15	<0.001	Yes
	Ms. NO	Basal	3D	1w	2w	4w	8w	12w	16w	20W	24W	30W	36W	42W
	11	0.6	0.16	0.07	0.07	0.16	0.16	0.07	0.07	0.07	0.07	0.07	0.07	0.07
	12	0.6	0.16	0.07	0.07	0.07	0.07	0.07	0.07	0.07	0.07	0.07	0.07	0.07			Comparisons for factor: groups within Basal
	13	0.6	0.07	0.07	0.07	0.16	0.07	0.07	0.07	0.07	0.07	0.07	0.07	0.07			Comparison	Diff of Means	t	P	P<0.050
	14	1	0.07	0.07	0.07	0.07	0.07	0.07	0.07	0.07	0.07	0.07	0.07	0.07			sham vs. SNI	0.0444	0.54	0.59	No
	15	1	0.16	0.07	0.07	0.07	0.07	0.07	0.16	0.07	0.16	0.07	0.07	0.07
	16	0.6	0.16	0.07	0.16	0.16	0.16	0.16	0.6	0.16	0.07	0.07	0.6	0.07
	17	0.6	0.07	0.07	0.07	0.07	0.07	0.07	0.07	0.07	0.07	0.07	0.07	0.07			Comparisons for factor: groups within Day3
	18	1	0.16	0.07	0.16	0.16	0.07	0.16	0.07	0.07	0.07	0.16	0.07	0.16			Comparison	Diff of Means	t	P	P<0.050
	19	0.6	0.16	0.16	0.07	0.07	0.07	0.07	0.16	0.07	0.16	0.07	0.07	0.07			sham vs. SNI	0.51	6.201	<0.001	Yes
	AVG	0.733333	0.13	0.08	0.09	0.11	0.09	0.09	0.148889	0.08	0.09	0.08	0.128889	0.08
	SD	0.2	0.045	0.03	0.0396863	0.0474342	0.0396863	0.0396863	0.173598	0.03	0.0396863	0.03	0.176667	0.03
	SE	0.0666667	0.015	0.01	0.0132288	0.0158114	0.0132288	0.0132288	0.0578659	0.01	0.0132288	0.01	0.0588889	0.01			Comparisons for factor: groups within 1W
																	Comparison	Diff of Means	t	P	P<0.050
																	sham vs. SNI	0.831	10.106	<0.001	Yes
																	Comparisons for factor: groups within 2W
																	Comparison	Diff of Means	t	P	P<0.050
																	sham vs. SNI	0.821	9.984	<0.001	Yes
																	Comparisons for factor: groups within 4W
																	Comparison	Diff of Means	t	P	P<0.050
																	sham vs. SNI	0.619	7.525	<0.001	Yes
																	Comparisons for factor: groups within 8W
																	Comparison	Diff of Means	t	P	P<0.050
																	sham vs. SNI	0.728	8849	<0.001	Yes
																	Comparisons for factor: groups within 12W
																	Comparison	Diff of Means	t	P	P<0.050
																	sham vs. SNI	0.643	7823	<0.001	Yes
																	Comparisons for factor: groups within 16W
																	Comparison	Diff of Means	t	P	P<0.050
																	sham vs. SNI	0.584	7.106	<0.001	Yes
																	Comparisons for factor: groups within 20W
																	Comparison	Diff of Means	t	P	P<0.050
																	sham vs. SNI	0.693	8.43	<0.001	Yes
																	Comparisons for factor: groups within 24W
																	Comparison	Diff of Means	t	P	P<0.050
																	sham vs. SNI	0.821	9.984	<0.001	Yes
																	Comparisons for factor: groups within 30W
																	Comparison	Diff of Means	t	P	P<0.050
																	sham vs. SNI	0.787	9.565	<0.001	Yes
																	Comparisons for factor: groups within 36W
																	Comparison	Diff of Means	t	P	P<0.050
																	sham vs. SNI	0.693	8.43	<0.001	Yes
																	Comparisons for factor: groups within 42W
																	Comparison	Diff of Means	t	P	P<0.050
																	sham vs. SNI	0.698	8.485	<0.001	Yes
																	Comparisons for factor: time within SNI
																	Comparison	Diff of Means	t	P	P<0.050
																	Basal vs. 3 Days	0.603	7.835	<0.001	Yes
																	Basal vs. 1W	0.653	8.484	<0.001	Yes
																	Basal vs. 2W	0.643	8.354	<0.001	Yes
																	Basal vs. 4W	0.623	8.094	<0.001	Yes
																	Basal vs. 8W	0.643	8.354	<0.001	Yes
																	Basal vs. 12W	0.643	8.354	<0.001	Yes
																	Basal vs. 16W	0.584	7.589	<0.001	Yes
																	Basal vs. 20W	0.653	8.484	<0.001	Yes
																	Basal vs. 24W	0.643	8.354	<0.001	Yes
																	Basal vs. 30W	0.653	8.484	<0.001	Yes
																	Basal vs. 36W	0.604	7.849	<0.001	Yes
																	Basal vs. 42W	0.653	8.484	<0.001	Yes

## Sheet: Ext. Fig. 2b
Ext.Fig. 2b	Threshold ( grams)
Sural paw	sham
upper panel	Ms. NO	Basal	3D	1w	2w	4w	8w	12w	16w	20W	24W	30W	36W	42W			Stats: Two Way Repeated Measures ANOVA (One Factor Repetition) for sural paw									Stats: Two Way Repeated Measures ANOVA (One Factor Repetition) for tibial paw from 20W
	1	1	1	1	0.6	1	1	1.4	0.6	1	1.4	1	1	0.6
	2	0.6	1	1	0.6	1.4	0.6	0.6	1	1	1	0.6	1.4	1			Source of Variation	DF	F	P						Source of Variation	DF	F	P
	3	1	1	1	1	1	1	1	1	1	1	1	1.4	1			groups	1	284.97	<0.001						groups	1	86.057	<0.001
	4	0.6	0.6	0.6	1.4	1	1	1.4	0.6	1	1	1.4	1	0.6			time	12	4.539	<0.001						time	4	1.058	0.385
	5	0.6	1.4	1	1.4	1.4	1.4	1	1	2	2	1	1	1.4			group x time	12	8.006	<0.001						group x time	4	1.299	0.28
	6	1	1.4	1	1	1	0.6	0.6	0.6	0.6	0.6	0.6	1	1			Residual	192								Residual	64
	7	0.6	1	0.6	1	1	0.6	0.6	1	0.6	1	0.6	1	0.6			Total	233								Total	89
	8	1	1	1	1	0.6	0.6	1	0.6	1	1.4	0.6	0.6	0.6
	9	1	1.4	0.6	1.4	1.4	0.6	1	1	0.6	1	0.6	1	1
	AVG	0.822222	1.08889	0.866667	1.04444	1.08889	0.822222	0.955556	0.822222	0.977778	1.15556	0.822222	1.04444	0.866667
	SD	0.210819	0.266667	0.2	0.312694	0.266667	0.290593	0.312694	0.210819	0.42947	0.397213	0.290593	0.24037	0.282843			All Pairwise Multiple Comparison (Bonferroni t-test):									All Pairwise Multiple Comparison (Bonferroni t-test):
	SE	0.0702728	0.0888889	0.0666667	0.104231	0.0888889	0.0968644	0.104231	0.0702728	0.143157	0.132404	0.0968644	0.0801234	0.0942809			Comparisons for factor: group									Comparisons for factor: group
																	Comparison	Diff of Means	t	P	P<0.050					Comparison	Diff of Means	t	P	P<0.050
	SNI																sham vs. SNI	0.815	16.881	<0.001	Yes					sham vs. SNI	0.57	9.277	<0.001	Yes
	Ms. NO	Basal	3D	1w	2w	4w	8w	12w	16w	20W	24W	30W	36W	42W
	11	0.6	0.16	0.07	0.07	0.07	0.07	0.07	0.07	0.07	0.07	0.07	0.07	0.07												Comparisons for factor: groups within 20W
	12	1	0.07	0.07	0.07	0.07	0.07	0.07	0.07	0.07	0.07	0.07	0.07	0.07			Comparisons for factor: groups within Basal									Comparison	Diff of Means	t	P	P<0.050
	13	0.6	0.16	0.16	0.07	0.07	0.07	0.07	0.07	0.07	0.07	0.16	0.07	0.07			Comparison	Diff of Means	t	P	P<0.050					sham vs. SNI	0.481	4.209	<0.001	Yes
	14	1	0.16	0.07	0.16	0.07	0.07	0.07	0.07	0.16	0.07	0.07	0.07	0.16			sham vs. SNI	0.0444	0.444	0.658	No
	15	1	0.07	0.07	0.07	0.07	0.07	0.16	0.07	0.07	0.07	0.16	0.07	0.07
	16	1	0.07	0.16	0.07	0.16	0.07	0.07	0.07	0.07	0.07	0.07	0.07	0.07												Comparisons for factor: groups within 24W
	17	0.6	0.07	0.07	0.16	0.07	0.07	0.07	0.07	0.16	0.07	0.07	0.07	0.07			Comparisons for factor: groups within Day3									Comparison	Diff of Means	t	P	P<0.050
	18	0.6	0.16	0.07	0.07	0.07	0.07	0.07	0.07	0.07	0.07	0.07	0.07	0.07			Comparison	Diff of Means	t	P	P<0.050					sham vs. SNI	0.623	5.454	<0.001	Yes
	19	0.6	0.16	0.07	0.07	0.07	0.07	0.07	0.07	0.07	0.07	0.07	0.07	0.07			sham vs. SNI	0.969	9.684	<0.001	Yes
	AVG	0.777778	0.12	0.09	0.09	0.08	0.07	0.08	0.07	0.09	0.07	0.09	0.07	0.08
	SD	0.210819	0.0474342	0.0396863	0.0396863	0.03	0	0.03	0	0.0396863	0	0.0396863	0	0.03												Comparisons for factor: groups within 30W
	SE	0.0702728	0.0158114	0.0132288	0.0132288	0.01	0	0.01	0	0.0132288	0	0.0132288	0	0.01			Comparisons for factor: groups within 1W									Comparison	Diff of Means	t	P	P<0.050
																	Comparison	Diff of Means	t	P	P<0.050					sham vs. SNI	0.481	4.209	<0.001	Yes
																	sham vs. SNI	0.777	7.763	<0.001	Yes
Tibial paw	sham																									Comparisons for factor: groups within 36W
lower panel	Ms. NO	Basal	3D	1w	2w	4w	8w	12w	16w	20W	24W	30W	36W	42W			Comparisons for factor: groups within 2W									Comparison	Diff of Means	t	P	P<0.050
	1	1	1	1	1	0.6	1	1.4	1	1	1	0.6	1	0.6			Comparison	Diff of Means	t	P	P<0.050					sham vs. SNI	0.762	6.669	<0.001	Yes
	2	1.4	1	0.6	1	0.6	1	0.6	1	1.4	0.6	0.6	0.6	1			sham vs. SNI	0.954	9.539	<0.001	Yes
	3	0.6	0.6	0.6	0.6	1	0.6	0.6	0.6	0.6	0.6	1	1	1.4
	4	0.6	0.6	0.6	0.6	0.6	0.6	1	1.4	1	1	1	1	0.6												Comparisons for factor: groups within 42W
	5	1	0.6	1	0.6	1	1	1	0.6	0.6	0.6	0.6	1	1			Comparisons for factor: groups within 4W									Comparison	Diff of Means	t	P	P<0.050
	6	0.6	1	0.6	1	1	1	0.6	0.16	0.6	0.6	0.6	1	0.6			Comparison	Diff of Means	t	P	P<0.050					sham vs. SNI	0.501	4.384	<0.001	Yes
	7	0.6	0.16	0.6	0.16	0.16	0.16	0.6	0.6	0.6	0.6	0.6	1.4	0.16			sham vs. SNI	1.009	10.084	<0.001	Yes
	8	1	0.6	0.6	0.6	0.6	0.6	1	0.6	0.6	0.6	0.16	0.6	0.16
	9	0.6	0.6	1	0.6	0.6	0.6	0.16	0.6	0.6	1	0.6	0.16	0.6
	AVG	0.822222	0.684444	0.733333	0.684444	0.684444	0.728889	0.773333	0.728889	0.777778	0.733333	0.64	0.862222	0.68			Comparisons for factor: groups within 8W
	SD	0.290593	0.276003	0.2	0.276003	0.276003	0.292423	0.361109	0.354275	0.290593	0.2	0.2498	0.356152	0.401497			Comparison	Diff of Means	t	P	P<0.050
	SE	0.0968644	0.0920011	0.0666667	0.0920011	0.0920011	0.0974743	0.12037	0.118092	0.0968644	0.0666667	0.0832666	0.118717	0.133832			sham vs. SNI	0.752	7.518	<0.001	Yes
	SNI
	Ms. NO	Basal	3D	1w	2w	4w	8w	12w	16w	20W	24W	30W	36W	42W			Comparisons for factor: groups within 12W
	11	1	4	4	4	1.4	1	0.6	0.6	0.16	0.07	0.07	0.07	0.07			Comparison	Diff of Means	t	P	P<0.050
	12	0.6	2	4	1.4	1	0.6	1	0.6	0.16	0.07	0.07	0.07	0.07			sham vs. SNI	0.876	8.751	<0.001	Yes
	13	1	4	4	4	1.4	1.4	1	0.6	0.16	0.07	0.07	0.16	0.16
	14	0.6	4	4	1.4	1	0.6	0.6	0.16	0.16	0.07	0.07	0.07	0.16
	15	0.6	4	4	2	1.4	1	0.6	0.6	0.6	0.16	0.6	0.16	0.16			Comparisons for factor: groups within 16W
	16	1	4	4	2	1.4	1.4	1	1	0.6	0.07	0.16	0.16	0.16			Comparison	Diff of Means	t	P	P<0.050
	17	1	4	4	0.6	1	1.4	1	1	0.6	0.16	0.07	0.07	0.16			sham vs. SNI	0.752	7.518	<0.001	Yes
	18	0.6	4	4	1.4	1.4	1	0.6	1	0.16	0.16	0.16	0.07	0.07
	19	1.4	4	4	2	1.4	1	0.16	0.6	0.07	0.16	0.16	0.07	0.6
	AVG	0.866667	3.77778	4	2.08889	1.26667	1.04444	0.728889	0.684444	0.296667	0.11	0.158889	0.1	0.178889			Comparisons for factor: groups within 20W
	SD	0.282843	0.666667	0	1.17094	0.2	0.312694	0.292423	0.276003	0.229347	0.0474342	0.171059	0.045	0.163817			Comparison	Diff of Means	t	P	P<0.050
	SE	0.0942809	0.222222	0	0.390315	0.0666667	0.104231	0.0974743	0.0920011	0.076449	0.0158114	0.0570196	0.015	0.0546058			sham vs. SNI	0.888	8.873	<0.001	Yes
																	Comparisons for factor: groups within 24W
																	Comparison	Diff of Means	t	P	P<0.050
																	sham vs. SNI	1.086	10.85	<0.001	Yes
																	Comparisons for factor: groups within 30W
																	Comparison	Diff of Means	t	P	P<0.050
																	sham vs. SNI	0.732	7.318	<0.001	Yes
																	Comparisons for factor: groups within 36W
																	Comparison	Diff of Means	t	P	P<0.050
																	sham vs. SNI	0.974	9.739	<0.001	Yes
																	Comparisons for factor: groups within 42W
																	Comparison	Diff of Means	t	P	P<0.050
																	sham vs. SNI	0.787	7.862	<0.001	Yes
																	Comparisons for factor: time within SNI
																	Comparison	Diff of Means	t	P	P<0.050
																	Basal vs. 3 Days	0.658	7.212	<0.001	Yes
																	Basal vs. 1W	0.688	7.541	<0.001	Yes
																	Basal vs. 2W	0.688	7.541	<0.001	Yes
																	Basal vs. 4W	0.698	7.651	<0.001	Yes
																	Basal vs. 8W	0.708	7.761	<0.001	Yes
																	Basal vs. 12W	0.698	7.651	<0.001	Yes
																	Basal vs. 16W	0.708	7.761	<0.001	Yes
																	Basal vs. 20W	0.688	7.541	<0.001	Yes
																	Basal vs. 24W	0.708	7.761	<0.001	Yes
																	Basal vs. 30W	0.688	7.541	<0.001	Yes
																	Basal vs. 36W	0.708	7.761	<0.001	Yes
																	Basal vs. 42W	0.698	7.651	<0.001	Yes

## Sheet: Ext. Fig. 2e
Ext.Fig. 2e	Response duration ( sec)
		Sural territory							sural territory
	Ms No.	Sham	SNI						Unpaired t test
	1	2.1	8.3						P value	0.0004
	2	0.8	12.5						P value summary	***
	3	1.3	7.8						Significantly different (P < 0.05)?	Yes
	4	0.9	19.4						One- or two-tailed P value?	Two-tailed
	5	2.7	12.7						t, df	t=4.271, df=20
	6	3.5	5.2
	7	1.5	18.4
	8	0.6	1.9						Mean of sham	1.675
	9		3.6						Mean of SNI	10.79
	10		12.1						Difference between means (B - A) ± SEM	9.118 ± 2.135
	11		19.4						95% confidence interval	4.664 to 13.57
	12		6.3						R squared (eta squared)	0.477
	13		7.1
	14		16.4						F test to compare variances
	AVG	1.675	10.7929						F, DFn, Dfd	33.91, 13, 7
	SD	1.01805	5.92796						P value	<0.0001
	SE	0.359936	1.58431						P value summary	****
									Significantly different (P < 0.05)?	Yes
		tibial territory							tibial territory
	Ms No.	Sham	SNI						Unpaired t test
	1	0.6	4.2						P value	0.0267
	2	1.5	2.3						P value summary	*
	3	1.8	1.6						Significantly different (P < 0.05)?	Yes
	4	2.4	5.6						One- or two-tailed P value?	Two-tailed
	5	1.8	5.2						t, df	t=2.392, df=20
	6	2.4	3.1
	7	0.6	1.2
	8	1.7	3.2						Mean of sham	1.6
	9		9.4						Mean of SNI	3.857
	10		5.4						Difference between means (B - A) ± SEM	2.257 ± 0.9438
	11		1.2						95% confidence interval	0.2884 to 4.226
	12		7.9						R squared (eta squared)	0.2224
	13		0.8
	14		2.9						F test to compare variances
	AVG	1.6	3.85714						F, DFn, Dfd	13.91, 13, 7
	SD	0.694879	2.59162						P value	0.0018
	SE	0.245677	0.692639						P value summary	**
									Significantly different (P < 0.05)?	Yes
