# Supplementary material for: Neuropathic pain caused by miswiring and abnormal end organ targeting
Source: Nature. 2022 May 25;606(7912):137–45. doi: 10.1038/s41586-022-04777-z (PMC9159955; doi:10.1038/s41586-022-04777-z)
Supplement: Supplementary file 19 — Source Data Extended Data Fig. 10 [file 41586_2022_4777_MOESM19_ESM.xlsx]

## Sheet: Ext. Fig. 10a
Ext. Fig. 10a		Conduction velocities
	No. fibers	Sham - tibial territory stimulation (tibial nerve recording)	SNI - tibial territory stimulation (sural nerve recording)				Unpaired t test
	1	0.819672	0.445682				P value	0.4673
	2	0.536044	0.47191				P value summary	ns
	3	0.5	0.721501				Significantly different (P < 0.05)?	No
	4	0.326923	0.471698				One- or two-tailed P value?	Two-tailed
	5	0.411622	0.362319				t, df	t=0.7411, df=20
	6	0.515222	0.421793
	7	0.546737	0.696379
	8	0.421687	0.148531				Mean of Sham tibial	0.5076
	9	0.54409	0.411765				Mean of SNI tibial	0.4603
	10	0.662722	0.451508				Difference between means (B - A) ± SEM	-0.04726 ± 0.06378
	11	0.324675					95% confidence interval	-0.1803 to 0.08578
	12	0.481481					R squared (eta squared)	0.02672
	AVG	0.507573	0.460309
	SD	0.137715	0.161642				F test to compare variances
	SE	0.039755	0.0511157				F, DFn, Dfd	1.378, 9, 11
							P value	0.6068
							P value summary	ns
							Significantly different (P < 0.05)?	No

## Sheet: Ext. Fig. 10b
Ext. Fig. 10b		vonFrey thresholds
	No. fibers	Sham - tibial territory stimulation (tibial nerve recording)	SNI - tibial territory stimulation (sural nerve recording)				Unpaired t test
	1	1.4	0.6				P value	0.0015
	2	2	0.6				P value summary	**
	3	1	0.4				Significantly different (P < 0.05)?	Yes
	4	1.4	0.6				One- or two-tailed P value?	Two-tailed
	5	1.4	0.4				t, df	t=3.682, df=20
	6	0.6	0.6
	7	0.6	1
	8	1	0.4				Mean of Sham tibial	1.1
	9	1	0.4				Mean of SNI tibial	0.54
	10	1	0.4				Difference between means (B - A) ± SEM	-0.5600 ± 0.1521
	11	1.4					95% confidence interval	-0.8773 to -0.2427
	12	0.4					R squared (eta squared)	0.404
	AVG	1.1	0.54
	SD	0.447214	0.189737				F test to compare variances
	SE	0.129099	0.06				F, DFn, Dfd	5.556, 11, 9
							P value	0.0157
							P value summary	*
							Significantly different (P < 0.05)?	Yes

## Sheet: Ext. Fig. 10d
Ext. Fig. 10d		Conduction velocities
	No. fibers	Sham- sural territory stimulation (sural nerve recording)	SNI - sural territory stimulation (sural nerve recording)				Unpaired t test
	1	0.334928	1.22642				P value	0.2362
	2	0.405117	0.565771				P value summary	ns
	3	0.221066	0.345722				Significantly different (P < 0.05)?	No
	4	0.371144	0.327225				One- or two-tailed P value?	Two-tailed
	5	0.396825	1.41892				t, df	t=1.238, df=14
	6	1.12821	1.0566
	7	1.0928	0.28
	8	0.41	1.2				Mean of Sham sural	0.545
	AVG	0.545011	0.802582				Mean of SNI sural	0.8026
	SD	0.354411	0.469929				Difference between means (B - A) ± SEM	0.2576 ± 0.2081
	SE	0.125303	0.166145				95% confidence interval	-0.1888 to 0.7039
							R squared (eta squared)	0.09863
							F test to compare variances
							F, DFn, Dfd	1.758, 7, 7
							P value	0.4741
							P value summary	ns
							Significantly different (P < 0.05)?	No

## Sheet: Ext. Fig. 10e
Ext. Fig. 10e		vonFrey thresholds
	No. fibers	Sham- sural territory stimulation (sural nerve recording)	SNI - sural territory stimulation (sural nerve recording)					Unpaired t test
	1	1.4	0.4					P value	0.1788
	2	0.6	0.6					P value summary	ns
	3	1	1					Significantly different (P < 0.05)?	No
	4	0.6	0.4					One- or two-tailed P value?	Two-tailed
	5	0.6	1					t, df	t=1.415, df=14
	6	1	0.6
	7	0.4	0.6
	8	1.4	0.6					Mean of column Sham sural	0.875
	AVG	0.875	0.65					Mean of SNI sural	0.65
	SD	0.384522	0.232993					Difference between means (B - A) ± SEM	-0.2250 ± 0.1590
	SE	0.135949	0.0823754					95% confidence interval	-0.5659 to 0.1159
								R squared (eta squared)	0.1252
								F test to compare variances
								F, DFn, Dfd	2.724, 7, 7
								P value	0.2096
								P value summary	ns
								Significantly different (P < 0.05)?	No
