# Supplementary material for: Neuropathic pain caused by miswiring and abnormal end organ targeting
Source: Nature. 2022 May 25;606(7912):137–45. doi: 10.1038/s41586-022-04777-z (PMC9159955; doi:10.1038/s41586-022-04777-z)
Supplement: Supplementary file 20 — Source Data Extended Data Fig. 11 [file 41586_2022_4777_MOESM20_ESM.xlsx]

## Sheet: Ext. Fig. 11b
Ext. Fig 11b	number of cells
	anti-Gr1											Sham tibial vs SNI tibial
		Sham		SNI		CFA						Unpaired t test
	Section No	tibial	sural	tibial	sural							P value	0.5411
	1	0	3	0	6	72						P value summary	ns
	2	0	3	0	2	65						Significantly different (P < 0.05)?	No
	3	0	0	0	0	58						One- or two-tailed P value?	Two-tailed
	4	2	6	0	0	78						t, df	t=0.6174, df=34
	5	0	2	2	0	90
	6	2	1	6	0	45
	7	5	4	0	3							Mean of Sham tibial	1
	8	3	4	0	1							Mean of SNI tibial	0.6875
	9	0	2	0	0							Difference between means (C - A) ± SEM	-0.3125 ± 0.5062
	10	0		0	3							95% confidence interval	-1.341 to 0.7162
	11	0		0	2							R squared (eta squared)	0.01109
	12	0		0	2
	13	0		1								F test to compare variances
	14	1		2								F, DFn, Dfd	1.186, 15, 19
	15	0		0								P value	0.7162
	16	3		0								P value summary	ns
	17	2										Significantly different (P < 0.05)?	No
	18	2
	19	0
	20	0
	AVG	1	2.77778	0.6875	1.58333	68
	SD	1.45095	1.7873	1.57982	1.83196	15.7353
	SE	0.324443	0.595767	0.394955	0.52884	6.42391						Sham sural vs SNI sural
												Unpaired t test
												P value	0.1516
												P value summary	ns
												Significantly different (P < 0.05)?	No
	anti-Gr1											One- or two-tailed P value?	Two-tailed
		Sham		SNI		CFA						t, df	t=1.494, df=19
	Mice no	tibial	sural	tibial	sural
	1	0.5	2	0	2.66667	65
	2	2.33333	4	2.66667	0	71						Mean of sham sural	2.778
	3	0.75	2.5	0	1.33333							Mean of SNI sural	1.583
	4	0.333333	3	0.333333	1.5							Difference between means (D - B) ± SEM	-1.194 ± 0.7996
	5	1.66667		0.666667	2							95% confidence interval	-2.868 to 0.4791
	6	0.666667										R squared (eta squared)	0.1051
	AVG	1.04167	2.875	0.733333	1.5	68
	SD	0.784839	0.853913	1.11555	0.986013	4.24264						F test to compare variances
	SE	0.320409	0.426956	0.498888	0.440959	3						F, DFn, Dfd	1.051, 11, 8
												P value	0.9697
												P value summary	ns
												Significantly different (P < 0.05)?	No

## Sheet: Ext. Fig. 11d
Ext. Fig 11d	number of cells
	anti-CD4/CD8											Sham tibial vs SNI tibial
		Sham		SNI		CFA						Unpaired t test
	Section No	tibial	sural	tibial	sural							P value	0.5641
	1	0	10	1	4	20						P value summary	ns
	2	1	6	0	0	15						Significantly different (P < 0.05)?	No
	3	2	0	0	5	32						One- or two-tailed P value?	Two-tailed
	4	6	1	6	0	14						t, df	t=0.5861, df=21
	5	5	0	5	1	26
	6	4	0	0	0	23						How big is the difference?
	7	2	1	1	4							Mean of sham tibial	2.222
	8	0	2	0	3							Mean of SNI tibial	1.714
	9	0		1	0							Difference between means (C - A) ± SEM	-0.5079 ± 0.8667
	10			2	0							95% confidence interval	-2.310 to 1.294
	11			2								R squared (eta squared)	0.01609
	12			2
	13			1								F test to compare variances
	14			3								F, DFn, Dfd	1.505, 8, 13
	AVG	2.22222	2.5	1.71429	1.7	21.6667						P value	0.4918
	SD	2.27913	3.62531	1.85757	2.05751	6.8313						P value summary	ns
	SE	0.759711	1.28174	0.496455	0.685836	2.78887						Significantly different (P < 0.05)?	No
	anti-CD4/CD8											Sham sural vs SNI sural
		Sham		SNI		CFA						Unpaired t test
	Mice no	tibial	sural	tibial	sural							P value	0.6716
	1	0.5	8	0.5	2	22.3333						P value summary	ns
	2	4	0.5	3.66667	2.5	21						Significantly different (P < 0.05)?	No
	3	3.66667	0	0.5	0.5							One- or two-tailed P value?	Two-tailed
	4	0	1.5	1.66667	3.5							t, df	t=0.4324, df=15
	5			2	0
												How big is the difference?
	AVG	2.04167	2.5	1.66667	1.7	21.6667						Mean of Sham sural	2.5
	SD	2.08333	3.71932	1.30703	1.44049	0.942809						Mean of SNI sural	1.889
	SE	1.04167	1.85966	0.584523	0.644205	0.666667						Difference between means (D - B) ± SEM	-0.6111 ± 1.413
												95% confidence interval	-3.623 to 2.401
												R squared (eta squared)	0.01231
												F test to compare variances
												F, DFn, Dfd	3.014, 7, 8
												P value	0.145
												P value summary	ns
												Significantly different (P < 0.05)?	No
