# Supplementary material for: Neuropathic pain caused by miswiring and abnormal end organ targeting
Source: Nature. 2022 May 25;606(7912):137–45. doi: 10.1038/s41586-022-04777-z (PMC9159955; doi:10.1038/s41586-022-04777-z)
Supplement: Supplementary file 21 — Source Data Extended Data Fig. 12 [file 41586_2022_4777_MOESM21_ESM.xlsx]

## Sheet: Ext. Fig. 12a_diclofenac
Ext. Fig 12a	Response rate (% of Max)
												Before diclofenac Vs After diclofenac in SNI							Before diclofenac / vehicle Vs After diclofenac / vehicle in SNI							Before diclofenac / vehicle Vs After diclofenac / vehicle in sham and SNI
	SNI_before Diclofenac
		tibial digit										Stats: Two Way Repeated Measures ANOVA (Two Factor Repetition)							Stats: Two Way Repeated Measures ANOVA (Two Factor Repetition)							Stats: Two Way Repeated Measures ANOVA (Two Factor Repetition)
		0.07g	0.16g	0.6g	1g	1.4g	2g
	1	2	3	4	5	5	5					Source of Variation	DF	F	P				Source of Variation	DF	F	P				Source of Variation	DF	F	P
	2	3	3	5	5	5	5					groups	1	0.087	0.778				groups	3	1.608	0.223				groups	5	44.002	<0.000
	3	4	5	5	5	5	5					forces	5	31.494	<0.001				forces	5	38.903	<0.001				forces	5	101.357	<0.001
	4	1	2	4	5	5	5					groups x forces	5	0.4	0.845				groups x forces	15	0.507	0.931				groups x forces	25	3.406	<0.002
	5	2	2	3	4	5	5					Residual	30						Residual	90						Residual	150
	6	3	5	4	5	5	5					Total	83						Total	167						Total	251
	7	3	3	4	5	5	5
	AVG	2.57143	3.28571	4.14286	4.85714	5	5
	SD	0.9759	1.25357	0.690066	0.377964	0	0
	SE	0.368856	0.473804	0.26082	0.142857	0	0					All Pairwise Multiple Comparison (Bonferroni t-test):							All Pairwise Multiple Comparison (Bonferroni t-test):							All Pairwise Multiple Comparison (Bonferroni t-test):
												Comparisons for factor: Groups							Comparisons for factor: Groups							Comparisons for factor: Groups
												Comparison	Diff of Means	t	P	P<0.050			Comparison	Diff of Means	t	P	P<0.050			Comparison	Diff of Means	t	P	P<0.050
												before vs. after	0.0476	0.295	0.778	No			SNI before drug vs. SNI before veh	0.31	1.806	0.526	No			SNI before drug vs. Sham after drug	2.238	9.974	<0.001	Yes
	SNI_after Diclofenac																		SNI before drug vs. SNI after ve	0.262	1.528	0.864	No			SNI before drug vs. Sham before	2.119	9.443	<0.001	Yes
		tibial digit										Comparisons for factor: Groups within 0.07g							SNI before drug vs. SNI after drug	0.0476	0.278	1	No			SNI before drug vs. SNI before veh	0.31	1.379	1	No
		0.07g	0.16g	0.6g	1g	1.4g	2g					Comparison	Diff of Means	t	P	P<0.050			SNI after drug vs. SNI before veh	0.262	1.528	0.864	No			SNI before drug vs. SNI after veh	0.262	1.167	1	No
	1	3	3	4	5	5	5					before vs. after	0	0	1	No			SNI after drug vs. SNI after veh	0.214	1.25	1	No			SNI before drug vs. SNI after drug	0.0476	0.212	1	No
	2	2	4	5	5	5	5												SNI after veh vs. SNI before veh	0.0476	0.278	1	No			SNI after drug vs. Sham after drug	2.19	9.762	<0.001	Yes
	3	4	4	5	5	5	5																			SNI after drug vs. Sham before drug	2.071	9.231	<0.001	Yes
	4	1	2	2	3	5	5					Comparisons for factor: Groups within 0.16g														SNI after drug vs. SNI before veh	0.262	1.167	1	No
	5	2	4	4	5	4	5					Comparison	Diff of Means	t	P	P<0.050			Comparisons for factor: Groups within 0.07g							SNI after drug vs. SNI after veh	0.214	0.955	1	No
	6	3	3	4	4	5	5					after vs. before	0.286	0.88	0.385	No			Comparison	Diff of Means	t	P	P<0.050			SNI after veh vs. Sham after drug	1.976	8.807	<0.001	Yes
	7	3	5	4	5	5	5												SNI before drug vs. SNI before veh	0.286	0.818	1	No			SNI after veh vs. Sham before drug	1.857	8.276	<0.001	Yes
	AVG	2.57143	3.57143	4	4.57143	4.85714	5												SNI before drug vs. SNI after veh	0.143	0.409	1	No			SNI after veh vs. SNI before veh	0.0476	0.212	1	No
	SD	0.9759	0.9759	1	0.786796	0.377964	0					Comparisons for factor: Groups within 0.6g							SNI before drug vs. SNI after drug	0	0	1	No			SNI before veh vs. Sham after drug	1.929	8.595	<0.001	Yes
	SE	0.368856	0.368856	0.377964	0.297381	0.142857	0					Comparison	Diff of Means	t	P	P<0.050			SNI after drug vs. SNI before veh	0.286	0.818	1	No			SNI before veh vs. Sham before veh	1.81	8.064	<0.001	Yes
												before vs. after	0.143	0.44	0.663	No			SNI after drug vs. SNI after veh	0.143	0.409	1	No			Sham before drug vs. Sham after drug	0.119	0.531	1	No
																			SNI after veh vs. SNI before veh	0.143	0.409	1	No
												Comparisons for factor: Groups within 1g														Comparisons for factor: Groups within 0.07g
												Comparison	Diff of Means	t	P	P<0.050			Comparisons for factor: Groups within 0.16g							Comparison	Diff of Means	t	P	P<0.050
	SNI_before Vehicle											before vs. after	0.286	0.88	0.385	No			Comparison	Diff of Means	t	P	P<0.050			SNI before drug vs. Sham before drug	2.571	6.676	<0.001	Yes
		tibial digit																	SNI after drug vs. SNI after veh	0.429	1.228	1	No			SNI before drug vs. Sham after drug	2.571	6.676	<0.001	Yes
		0.07g	0.16g	0.6g	1g	1.4g	2g												SNI after drug vs. SNI before veh	0.429	1.228	1	No			SNI before drug vs. SNI before veh	0.286	0.742	1	No
	10	2	4	5	4	5	5					Comparisons for factor: Groups within 1.4g							SNI after drug vs. SNI before drug	0.286	0.818	1	No			SNI before drug vs. SNI after veh	0.143	0.371	1	No
	11	3	4	3	4	5	5					Comparison	Diff of Means	t	P	P<0.050			SNI before drug vs. SNI after veh	0.143	0.409	1	No			SNI before drug vs. SNI after drug	0	0	1	No
	12	2	2	4	5	4	5					before vs. after	0.143	0.44	0.663	No			SNI before drug vs. SNI before veh	0.143	0.409	1	No			SNI after drug vs. Sham before drug	2.571	6.676	<0.001	Yes
	13	1	2	2	4	5	5												SNI before veh vs. SNI after veh	0	0	1	No			SNI after drug vs. Sham after drug	2.571	6.676	<0.001	Yes
	14	4	3	5	4	3	5																			SNI after drug vs. SNI before veh	0.286	0.742	1	No
	15	2	3	4	3	5	5					Comparisons for factor: Groups within 2g														SNI after drug vs. SNI after veh	0.143	0.371	1	No
	16	2	4	5	4	5	5					Comparison	Diff of Means	t	P	P<0.050			Comparisons for factor: Groups within 0.6g							SNI after ve vs. Sham before drug	2.429	6.305	<0.001	Yes
	AVG	2.28571	3.14286	4	4	4.57143	5					before vs. after	0	0	1	No			Comparison	Diff of Means	t	P	P<0.050			SNI after ve vs. Sham after drug	2.429	6.305	<0.001	Yes
	SD	0.95119	0.899735	1.1547	0.57735	0.786796	0												SNI before drug vs. SNI after veh	0.571	1.637	0.628	No			SNI after ve vs. SNI before veh	0.143	0.371	1	No
	SE	0.359516	0.340068	0.436436	0.218218	0.297381	0												SNI before drug vs. SNI before veh	0.143	0.409	1	No			SNI before veh vs. Sham before drug	2.286	5.934	<0.001	Yes
																			SNI before drug vs. SNI after drug	0.143	0.409	1	No			SNI before veh vs. Sham after drug	2.286	5.934	<0.001	Yes
																			SNI after drug vs. SNI after veh	0.429	1.228	1	No			Sham after drug vs. Sham before drug	7.291e-16	1.893e-15	1	No
																			SNI after drug vs. SNI before veh	0	0	1	No
	SNI_after Vehicle																		SNI before veh vs. SNI after veh	0.429	1.228	1	No
		tibial digit																								Comparisons for factor: Groups within 0.16g
		0.07g	0.16g	0.6g	1g	1.4g	2g																			Comparison	Diff of Means	t	P	P<0.050
	10	2	2	3	4	5	5												Comparisons for factor: Groups within 1g							SNI after drug vs. Sham before	3.286	8.53	<0.001	Yes
	11	3	3	4	5	5	5												Comparison	Diff of Means	t	P	P<0.050			SNI after drug vs. Sham after d	3.286	8.53	<0.001	Yes
	12	2	4	5	5	4	5												SNI before drug vs. SNI before veh	0.857	2.455	0.094	No			SNI after drug vs. SNI after ve	0.429	1.113	1	No
	13	1	2	2	3	5	5												SNI before drug vs. SNI after ve	0.429	1.228	1	No			SNI after drug vs. SNI before veh	0.429	1.113	1	No
	14	3	4	4	5	5	5												SNI before drug vs. SNI after drug	0.286	0.818	1	No			SNI after drug vs. SNI before d	0.286	0.742	1	No
	15	4	4	3	4	4	5												SNI after drug vs. SNI before veh	0.571	1.637	0.628	No			SNI before drug vs. Sham before	3	7.788	<0.001	Yes
	16	2	3	4	5	5	5												SNI after drug vs. SNI after veh	0.143	0.409	1	No			SNI before drug vs. Sham after d	3	7.788	<0.001	Yes
	AVG	2.42857	3.14286	3.57143	4.42857	4.71429	5												SNI after veh vs. SNI before veh	0.429	1.228	1	No			SNI before drug vs. SNI after ve	0.143	0.371	1	No
	SD	0.9759	0.899735	0.9759	0.786796	0.48795	0																			SNI before drug vs. SNI before veh	0.143	0.371	1	No
	SE	0.368856	0.340068	0.368856	0.297381	0.184428	0																			SNI before veh vs. Sham before	2.857	7.417	<0.001	Yes
																			Comparisons for factor: Groups within 1.4g							SNI before veh vs. Sham after d	2.857	7.417	<0.001	Yes
																			Comparison	Diff of Means	t	P	P<0.050			SNI before veh vs. SNI after ve	0	0	1	No
																			SNI before drug vs. SNI before veh	0.429	1.228	1	No			SNI after ve vs. Sham before	2.857	7.417	<0.001	Yes
																			SNI before drug vs. SNI after veh	0.286	0.818	1	No			SNI after ve vs. Sham after d	2.857	7.417	<0.001	Yes
																			SNI before drug vs. SNI after dr	0.143	0.409	1	No			Sham after drug vs. Sham before	6.661e-16	1.729e-15	1	No
																			SNI after drug vs. SNI before veh	0.286	0.818	1	No
	Sham_before Diclofenac																		SNI after drug vs. SNI after ve	0.143	0.409	1	No
		tibial digit																	SNI after veh vs. SNI before veh	0.143	0.409	1	No			Comparisons for factor: Groups within 0.6g
		0.07g	0.16g	0.6g	1g	1.4g	2g																			Comparison	Diff of Means	t	P	P<0.050
	1	0	0	1	3	3	3																			SNI before drug vs. Sham before	2.857	7.417	<0.001	Yes
	2	0	0	0	1	3	4												Comparisons for factor: Groups within 2g							SNI before drug vs. Sham after d	2.857	7.417	<0.001	Yes
	3	0	1	2	3	5	5												Comparison	Diff of Means	t	P	P<0.050			SNI before drug vs. SNI after ve	0.571	1.483	1	No
	4	0	0	1	2	4	5												SNI before drug vs. SNI after veh	0	0	1	No			SNI before drug vs. SNI before veh	0.143	0.371	1	No
	5	0	0	1	3	4	4												SNI before drug vs. SNI before veh	0	0	1	No			SNI before drug vs. SNI after dr	0.143	0.371	1	No
	6	0	1	3	3	4	5												SNI before drug vs. SNI after dr	0	0	1	No			SNI after drug vs. Sham before	2.714	7.047	<0.001	Yes
	7	0	0	1	4	3	3												SNI after drug vs. SNI after veh	0	0	1	No			SNI after drug vs. Sham after d	2.714	7.047	<0.001	Yes
	8	0	1	1	2	4	4												SNI after drug vs. SNI before veh	0	0	1	No			SNI after drug vs. SNI after ve	0.429	1.113	1	No
	AVG	0	0.375	1.25	2.625	3.75	4.125												SNI before veh vs. SNI after veh	0	0	1	No			SNI after drug vs. SNI before veh	8.882e-16	2.306e-15	1	No
	SD	0	0.517549	0.886405	0.916125	0.707107	0.834523																			SNI before veh vs. Sham before	2.714	7.047	<0.001	Yes
	SE	0	0.182981	0.313392	0.323899	0.25	0.295048																			SNI before veh vs. Sham after d	2.714	7.047	<0.001	Yes
																										SNI before veh vs. SNI after ve	0.429	1.113	1	No
																										SNI after ve vs. Sham before	2.286	5.934	<0.001	Yes
	Sham_after Diclofenac																									SNI after ve vs. Sham after d	2.286	5.934	<0.001	Yes
		tibial digit																								Sham after drug vs. Sham before	2.22e-16	5.764e-16	1	No
		0.07g	0.16g	0.6g	1g	1.4g	2g
	1	0	0	1	3	5	5
	2	0	0	1	2	2	4																			Comparisons for factor: Groups within 1g
	3	0	1	3	5	5	5																			Comparison	Diff of Means	t	P	P<0.050
	4	0	0	0	1	3	3																			SNI before drug vs. Sham after d	2.429	6.305	<0.001	Yes
	5	0	0	1	2	3	4																			SNI before drug vs. Sham before	2.143	5.563	<0.001	Yes
	6	0	1	2	3	4	4																			SNI before drug vs. SNI before veh	0.857	2.225	0.414	No
	7	0	0	1	1	2	3																			SNI before drug vs. SNI after ve	0.429	1.113	1	No
	8	0	0	1	2	3	4																			SNI before drug vs. SNI after dr	0.286	0.742	1	No
	AVG	0	0.25	1.25	2.375	3.375	4																			SNI after drug vs. Sham after d	2.143	5.563	<0.001	Yes
	SD	0	0.46291	0.886405	1.30247	1.18773	0.755929																			SNI after drug vs. Sham before	1.857	4.821	<0.001	Yes
	SE	0	0.163663	0.313392	0.460493	0.419928	0.267261																			SNI after drug vs. SNI before veh	0.571	1.483	1	No
																										SNI after drug vs. SNI after ve	0.143	0.371	1	No
																										SNI after ve vs. Sham after d	2	5.192	<0.001	Yes
																										SNI after ve vs. Sham before	1.714	4.45	<0.001	Yes
																										SNI after ve vs. SNI before veh	0.429	1.113	1	No
																										SNI before veh vs. Sham after d	1.571	4.08	0.001	Yes
																										SNI before veh vs. Sham before	1.286	3.338	0.016	Yes
																										Sham before vs. Sham after d	0.286	0.742	1	No
																										Comparisons for factor: Groups within 1.4g
																										Comparison	Diff of Means	t	P	P<0.050
																										SNI before drug vs. Sham after d	1.571	4.08	0.001	Yes
																										SNI before drug vs. Sham before	1.286	3.338	0.016	Yes
																										SNI before drug vs. SNI before veh	0.429	1.113	1	No
																										SNI before drug vs. SNI after ve	0.286	0.742	1	No
																										SNI before drug vs. SNI after dr	0.143	0.371	1	No
																										SNI after drug vs. Sham after d	1.429	3.709	0.004	Yes
																										SNI after drug vs. Sham before	1.143	2.967	0.053	No
																										SNI after drug vs. SNI before veh	0.286	0.742	1	No
																										SNI after drug vs. SNI after ve	0.143	0.371	1	No
																										SNI after ve vs. Sham after d	1.286	3.338	0.016	Yes
																										SNI after ve vs. Sham before	1	2.596	0.156	No
																										SNI after ve vs. SNI before veh	0.143	0.371	1	No
																										SNI before veh vs. Sham after d	1.143	2.967	0.053	No
																										SNI before veh vs. Sham before	0.857	2.225	0.414	No
																										Sham before d vs. Sham after d	0.286	0.742	1	No
																										Comparisons for factor: Groups within 2g
																										Comparison	Diff of Means	t	P	P<0.050
																										SNI before veh vs. Sham after d	1	2.596	0.156	No
																										SNI before veh vs. Sham before d	0.857	2.225	0.414	No
																										SNI before veh vs. SNI after ve	1.776e-15	4.612e-15	1	No
																										SNI before veh vs. SNI after dr	1.776e-15	4.612e-15	1	No
																										SNI before veh vs. SNI before d	1.776e-15	4.612e-15	1	No
																										SNI before drug vs. Sham after d	1	2.596	0.156	No
																										SNI before drug vs. Sham before	0.857	2.225	0.414	No
																										SNI before drug vs. SNI after ve	0	0	1	No
																										SNI before drug vs. SNI after dr	0	0	1	No
																										SNI after drug vs. Sham after d	1	2.596	0.156	No
																										SNI after drug vs. Sham before	0.857	2.225	0.414	No
																										SNI after drug vs. SNI after ve	0	0	1	No
																										SNI after ve vs. Sham after d	1	2.596	0.156	No
																										SNI after ve vs. Sham before d	0.857	2.225	0.414	No
																										Sham before d vs. Sham after d	0.143	0.371	1	No

## Sheet: Ext. Fig. 12a_celecoxib
Ext. Fig 12a	Response rate (% of Max)
												Before drug Vs After drug in SNI							Before drug / vehicle Vs After drug / vehicle in SNI							Before drug / vehicle Vs After drug / vehicle in sham and SNI
	SNI_before Celecoxib
		tibial digit										Stats: Two Way Repeated Measures ANOVA (Two Factor Repetition)							Stats: Two Way Repeated Measures ANOVA (Two Factor Repetition)							Stats: Two Way Repeated Measures ANOVA (Two Factor Repetition)
		0.07g	0.16g	0.6g	1g	1.4g	2g
	1	2	3	3	4	5	5					Source of Variation	DF	F	P				Source of Variation	DF	F	P				Source of Variation	DF	F	P
	4	3	5	5	5	5	5					groups	1	0.155	0.707				groups	3	0.541	0.66				groups	5	25.686	<0.001
	5	4	5	5	5	5	5					forces	5	30.814	<0.001				forces	5	52.771	<0.001				forces	5	100.155	<0.001
	6	1	2	2	4	5	5					groups x forces	5	1.095	0.384				groups x forces	15	0.64	0.834				groups x forces	25	3.069	<0.001
	7	2	3	3	4	5	5					Residual	30						Residual	90						Residual	150
	8	3	4	5	5	5	5					Total	83						Total	167						Total	251
	9	3	3	4	5	5	5
	AVG	2.57143	3.57143	3.85714	4.57143	5	5
	SD	0.9759	1.13389	1.21499	0.534522	0	0
	SE	0.368856	0.428571	0.459221	0.202031	0	0					All Pairwise Multiple Comparison (Bonferroni t-test):							All Pairwise Multiple Comparison (Bonferroni t-test):							All Pairwise Multiple Comparison (Bonferroni t-test):
												Comparisons for factor: Groups							Comparisons for factor: Groups							Comparisons for factor: Groups
												Comparison	Diff of Means	t	P	P<0.050			Comparison	Diff of Means	t	P	P<0.050			Comparison	Diff of Means	t	P	P<0.050
												SNI before d vs. SNI after dr	0.0714	0.394	0.707	No			SNI before d vs. SNI before v	0.333	1.106	1	No			SNI before d vs. Sham after d	2.405	8.006	<0.001	Yes
	SNI_after Celecoxib																		SNI before d vs. SNI after ve	0.262	0.869	1	No			SNI before d vs. Sham before	2.048	6.817	<0.001	Yes
		tibial digit										Comparisons for factor: Groups within 0.07							SNI before d vs. SNI after dr	0.0714	0.237	1	No			SNI before d vs. SNI before v	0.333	1.11	1	No
		0.07g	0.16g	0.6g	1g	1.4g	2g					Comparison	Diff of Means	t	P	P<0.050			SNI after dr vs. SNI before v	0.262	0.869	1	No			SNI before d vs. SNI after ve	0.262	0.872	1	No
	1	2	3	4	4	5	5					SNI after dr vs. SNI before d	0.143	0.522	0.606	No			SNI after dr vs. SNI after ve	0.19	0.632	1	No			SNI before d vs. SNI after dr	0.0714	0.238	1	No
	4	3	4	3	4	5	5												SNI after ve vs. SNI before v	0.0714	0.237	1	No			SNI after dr vs. Sham after d	2.333	7.769	<0.001	Yes
	5	4	4	5	5	5	5																			SNI after dr vs. Sham before	1.976	6.58	<0.001	Yes
	6	3	3	4	4	5	5					Comparisons for factor: Groups within 0.16														SNI after dr vs. SNI before v	0.262	0.872	1	No
	7	2	2	3	3	5	5					Comparison	Diff of Means	t	P	P<0.050			Comparisons for factor: Groups within 0.07							SNI after dr vs. SNI after ve	0.19	0.634	1	No
	8	3	4	5	5	5	5					SNI before d vs. SNI after dr	0.286	1.044	0.307	No			Comparison	Diff of Means	t	P	P<0.050			SNI after ve vs. Sham after d	2.143	7.134	<0.001	Yes
	9	2	3	4	4	5	5												SNI after dr vs. SNI before v	0.143	0.347	1	No			SNI after ve vs. Sham before	1.786	5.945	<0.001	Yes
	AVG	2.71429	3.28571	4	4.14286	5	5												SNI after dr vs. SNI before d	0.143	0.347	1	No			SNI after ve vs. SNI before v	0.0714	0.238	1	No
	SD	0.755929	0.755929	0.816497	0.690066	0	0					Comparisons for factor: Groups within 0.6							SNI after dr vs. SNI after ve	0	0	1	No			SNI before v vs. Sham after d	2.071	6.897	<0.001	Yes
	SE	0.285714	0.285714	0.308607	0.26082	0	0					Comparison	Diff of Means	t	P	P<0.050			SNI after ve vs. SNI before v	0.143	0.347	1	No			SNI before v vs. Sham before	1.714	5.708	<0.001	Yes
												SNI after dr vs. SNI before d	0.143	0.522	0.606	No			SNI after ve vs. SNI before d	0.143	0.347	1	No			Sham before vs. Sham after d	0.357	1.189	1	No
																			SNI before d vs. SNI before v	0	0	1	No
												Comparisons for factor: Groups within 1														Comparisons for factor: Groups within 0.07
												Comparison	Diff of Means	t	P	P<0.050			Comparisons for factor: Groups within 0.16							Comparison	Diff of Means	t	P	P<0.050
	SNI_before Vehicle											SNI before d vs. SNI after dr	0.429	1.567	0.131	No			Comparison	Diff of Means	t	P	P<0.050			SNI after ve vs. Sham before	2.714	6.444	<0.001	Yes
		tibial digit																	SNI before d vs. SNI after ve	0.714	1.733	0.532	No			SNI after ve vs. Sham after d	2.714	6.444	<0.001	Yes
		0.07g	0.16g	0.6g	1g	1.4g	2g												SNI before d vs. SNI before v	0.571	1.386	1	No			SNI after ve vs. SNI before v	0.143	0.339	1	No
	10	3	4	3	4	5	5					Comparisons for factor: Groups within 1.4							SNI before d vs. SNI after dr	0.286	0.693	1	No			SNI after ve vs. SNI before d	0.143	0.339	1	No
	11	4	5	5	5	5	5					Comparison	Diff of Means	t	P	P<0.050			SNI after dr vs. SNI after ve	0.429	1.04	1	No			SNI after ve vs. SNI after dr	1.332e-15	3.163e-15	1	No
	12	1	1	2	2	4	5					SNI before d vs. SNI after dr	0	0	1	No			SNI after dr vs. SNI before v	0.286	0.693	1	No			SNI after dr vs. Sham before	2.714	6.444	<0.001	Yes
	13	2	2	3	4	5	5												SNI before v vs. SNI after ve	0.143	0.347	1	No			SNI after dr vs. Sham after d	2.714	6.444	<0.001	Yes
	14	3	3	4	5	5	5																			SNI after dr vs. SNI before v	0.143	0.339	1	No
	15	3	4	4	4	3	5					Comparisons for factor: Groups within 2														SNI after dr vs. SNI before d	0.143	0.339	1	No
	16	2	2	3	4	5	5					Comparison	Diff of Means	t	P	P<0.050			Comparisons for factor: Groups within 0.6							SNI before d vs. Sham before	2.571	6.105	<0.001	Yes
	AVG	2.57143	3	3.42857	4	4.57143	5					SNI before d vs. SNI after dr	0	0	1	No			Comparison	Diff of Means	t	P	P<0.050			SNI before d vs. Sham after d	2.571	6.105	<0.001	Yes
	SD	0.9759	1.41421	0.9759	1	0.786796	0												SNI after dr vs. SNI after ve	0.571	1.386	1	No			SNI before d vs. SNI before v	0	0	1	No
	SE	0.368856	0.534522	0.368856	0.377964	0.297381	0												SNI after dr vs. SNI before v	0.571	1.386	1	No			SNI before v vs. Sham before	2.571	6.105	<0.001	Yes
																			SNI after dr vs. SNI before d	0.143	0.347	1	No			SNI before v vs. Sham after d	2.571	6.105	<0.001	Yes
																			SNI before d vs. SNI after ve	0.429	1.04	1	No			Sham after d vs. Sham before	7.711e-16	1.831e-15	1	No
																			SNI before d vs. SNI before v	0.429	1.04	1	No
	SNI_after Vehicle																		SNI before v vs. SNI after ve	0	0	1	No
		tibial digit																								Comparisons for factor: Groups within 0.16
		0.07g	0.16g	0.6g	1g	1.4g	2g																			Comparison	Diff of Means	t	P	P<0.050
	10	3	2	3	4	5	5												Comparisons for factor: Groups within 1							SNI before d vs. Sham before	3.143	7.462	<0.001	Yes
	11	4	3	4	5	4	5												Comparison	Diff of Means	t	P	P<0.050			SNI before d vs. Sham after d	3.143	7.462	<0.001	Yes
	12	2	3	3	4	5	5												SNI before d vs. SNI before v	0.571	1.386	1	No			SNI before d vs. SNI after ve	0.714	1.696	1	No
	13	1	2	2	3	5	5												SNI before d vs. SNI after dr	0.429	1.04	1	No			SNI before d vs. SNI before v	0.571	1.357	1	No
	14	3	4	4	5	4	5												SNI before d vs. SNI after ve	0.286	0.693	1	No			SNI before d vs. SNI after dr	0.286	0.678	1	No
	15	2	2	4	4	5	5												SNI after ve vs. SNI before v	0.286	0.693	1	No			SNI after dr vs. Sham before	2.857	6.784	<0.001	Yes
	16	4	4	4	5	5	5												SNI after ve vs. SNI after dr	0.143	0.347	1	No			SNI after dr vs. Sham after d	2.857	6.784	<0.001	Yes
	AVG	2.71429	2.85714	3.42857	4.28571	4.71429	5												SNI after dr vs. SNI before v	0.143	0.347	1	No			SNI after dr vs. SNI after ve	0.429	1.018	1	No
	SD	1.1127	0.899735	0.786796	0.755929	0.48795	0																			SNI after dr vs. SNI before v	0.286	0.678	1	No
	SE	0.42056	0.340068	0.297381	0.285714	0.184428	0																			SNI before v vs. Sham before	2.571	6.105	<0.001	Yes
																			Comparisons for factor: Groups within 1.4							SNI before v vs. Sham after d	2.571	6.105	<0.001	Yes
																			Comparison	Diff of Means	t	P	P<0.050			SNI before v vs. SNI after ve	0.143	0.339	1	No
																			SNI before d vs. SNI before v	0.429	1.04	1	No			SNI after ve vs. Sham before	2.429	5.766	<0.001	Yes
																			SNI before d vs. SNI after ve	0.286	0.693	1	No			SNI after ve vs. Sham after d	2.429	5.766	<0.001	Yes
																			SNI before d vs. SNI after dr	0	0	1	No			Sham after d vs. Sham before	6.106e-16	1.45e-15	1	No
																			SNI after dr vs. SNI before v	0.429	1.04	1	No
	Sham_before Celecoxib																		SNI after dr vs. SNI after ve	0.286	0.693	1	No
		tibial digit																	SNI after ve vs. SNI before v	0.143	0.347	1	No			Comparisons for factor: Groups within 0.6
		0.07g	0.16g	0.6g	1g	1.4g	2g																			Comparison	Diff of Means	t	P	P<0.050
	1	0	0	0	2	4	4																			SNI after dr vs. Sham after d	3.143	7.462	<0.001	Yes
	2	0	0	1	3	5	4												Comparisons for factor: Groups within 2							SNI after dr vs. Sham before	2.714	6.444	<0.001	Yes
	3	0	1	2	4	5	5												Comparison	Diff of Means	t	P	P<0.050			SNI after dr vs. SNI after ve	0.571	1.357	1	No
	4	0	0	1	2	4	4												SNI before d vs. SNI after ve	0	0	1	No			SNI after dr vs. SNI before v	0.571	1.357	1	No
	5	0	1	1	3	3	3												SNI before d vs. SNI before v	0	0	1	No			SNI after dr vs. SNI before d	0.143	0.339	1	No
	6	0	1	3	3	3	5												SNI before d vs. SNI after dr	0	0	1	No			SNI before d vs. Sham after d	3	7.123	<0.001	Yes
	7	0	0	1	2	2	4												SNI after dr vs. SNI after ve	0	0	1	No			SNI before d vs. Sham before	2.571	6.105	<0.001	Yes
	8	0	1	2	3	4	5												SNI after dr vs. SNI before v	0	0	1	No			SNI before d vs. SNI after ve	0.429	1.018	1	No
	AVG	0	0.5	1.375	2.75	3.75	4.25												SNI before v vs. SNI after ve	0	0	1	No			SNI before d vs. SNI before v	0.429	1.018	1	No
	SD	0	0.534522	0.916125	0.707107	1.0351	0.707107																			SNI before v vs. Sham after d	2.571	6.105	<0.001	Yes
	SE	0	0.188982	0.323899	0.25	0.365963	0.25																			SNI before v vs. Sham before	2.143	5.088	<0.001	Yes
																										SNI before v vs. SNI after ve	4.441e-16	1.054e-15	1	No
																										SNI after ve vs. Sham after d	2.571	6.105	<0.001	Yes
	Sham_after Celecoxib																									SNI after ve vs. Sham before	2.143	5.088	<0.001	Yes
		tibial digit																								Sham before vs. Sham after d	0.429	1.018	1	No
		0.07g	0.16g	0.6g	1g	1.4g	2g
	1	0	0	1	3	5	5
	2	0	0	0	2	2	3																			Comparisons for factor: Groups within 1
	3	0	1	3	4	4	5																			Comparison	Diff of Means	t	P	P<0.050
	4	0	0	0	1	2	2																			SNI before d vs. Sham after d	2.429	5.766	<0.001	Yes
	5	0	1	1	3	3	3																			SNI before d vs. Sham before	1.857	4.409	<0.001	Yes
	6	0	0	1	1	2	4																			SNI before d vs. SNI before v	0.571	1.357	1	No
	7	0	1	0	1	3	4																			SNI before d vs. SNI after dr	0.429	1.018	1	No
	8	0	0	0	3	4	4																			SNI before d vs. SNI after ve	0.286	0.678	1	No
	AVG	0	0.375	0.75	2.25	3.125	3.75																			SNI after ve vs. Sham after d	2.143	5.088	<0.001	Yes
	SD	0	0.517549	1.0351	1.16496	1.12599	1.0351																			SNI after ve vs. Sham before	1.571	3.731	0.005	Yes
	SE	0	0.182981	0.365963	0.411877	0.398098	0.365963																			SNI after ve vs. SNI before v	0.286	0.678	1	No
																										SNI after ve vs. SNI after dr	0.143	0.339	1	No
																										SNI after dr vs. Sham after d	2	4.748	<0.001	Yes
																										SNI after dr vs. Sham before	1.429	3.392	0.015	Yes
																										SNI after dr vs. SNI before v	0.143	0.339	1	No
																										SNI before v vs. Sham after d	1.857	4.409	<0.001	Yes
																										SNI before v vs. Sham before	1.286	3.053	0.044	Yes
																										Sham before vs. Sham after d	0.571	1.357	1	No
																										Comparisons for factor: Groups within 1.4
																										Comparison	Diff of Means	t	P	P<0.050
																										SNI before d vs. Sham after d	2	4.748	<0.001	Yes
																										SNI before d vs. Sham before	1.286	3.053	0.044	Yes
																										SNI before d vs. SNI before v	0.429	1.018	1	No
																										SNI before d vs. SNI after ve	0.286	0.678	1	No
																										SNI before d vs. SNI after dr	0	0	1	No
																										SNI after dr vs. Sham after d	2	4.748	<0.001	Yes
																										SNI after dr vs. Sham before	1.286	3.053	0.044	Yes
																										SNI after dr vs. SNI before v	0.429	1.018	1	No
																										SNI after dr vs. SNI after ve	0.286	0.678	1	No
																										SNI after ve vs. Sham after d	1.714	4.07	0.001	Yes
																										SNI after ve vs. Sham before	1	2.374	0.293	No
																										SNI after ve vs. SNI before v	0.143	0.339	1	No
																										SNI before v vs. Sham after d	1.571	3.731	0.005	Yes
																										SNI before v vs. Sham before	0.857	2.035	0.668	No
																										Sham before vs. Sham after d	0.714	1.696	1	No
																										Comparisons for factor: Groups within 2
																										Comparison	Diff of Means	t	P	P<0.050
																										SNI before v vs. Sham after d	1.286	3.053	0.044	Yes
																										SNI before v vs. Sham before	0.857	2.035	0.668	No
																										SNI before v vs. SNI after dr	8.882e-16	2.109e-15	1	No
																										SNI before v vs. SNI before d	8.882e-16	2.109e-15	1	No
																										SNI before v vs. SNI after ve	0	0	1	No
																										SNI after ve vs. Sham after d	1.286	3.053	0.044	Yes
																										SNI after ve vs. Sham before	0.857	2.035	0.668	No
																										SNI after ve vs. SNI after dr	8.882e-16	2.109e-15	1	No
																										SNI after ve vs. SNI before d	8.882e-16	2.109e-15	1	No
																										SNI before d vs. Sham after d	1.286	3.053	0.044	Yes
																										SNI before d vs. Sham before	0.857	2.035	0.668	No
																										SNI before d vs. SNI after dr	0	0	1	No
																										SNI after dr vs. Sham after d	1.286	3.053	0.044	Yes
																										SNI after dr vs. Sham before	0.857	2.035	0.668	No
																										Sham before vs. Sham after d	0.429	1.018	1	No

## Sheet: Ext. Fig. 12a_AMG9810
Ext. Fig 12a	Response rate (% of Max)
												Before drug Vs After drug in SNI							Before drug / vehicle Vs After drug / vehicle in SNI							Before drug / vehicle Vs After drug / vehicle in sham and SNI
	SNI_before AMG9810
		tibial digit										Stats: Two Way Repeated Measures ANOVA (Two Factor Repetition)							Stats: Two Way Repeated Measures ANOVA (Two Factor Repetition)							Stats: Two Way Repeated Measures ANOVA (Two Factor Repetition)
		0.07g	0.16g	0.6g	1g	1.4g	2g
	1	3	4	4	5	5	5					Source of Variation	DF	F	P				Source of Variation	DF	F	P				Source of Variation	DF	F	P
	4	2	2	4	4	5	5					groups	1	0.129	0.732				groups	3	0.279	0.84				groups	5	14.301	<0.001
	5	3	3	4	5	5	5					forces	5	41.689	<0.001				forces	5	62.179	<0.001				forces	5	145.422	<0.001
	6	4	3	4	5	5	5					groups x forces	5	0.469	0.796				groups x forces	15	62.179	<0.001				groups x forces	25	5.954	<0.001
	7	3	4	5	5	5	5					Residual	30						Residual	90						Residual	150
	8	2	2	2	4	4	5					Total	83						Total	167						Total	251
	9	2	3	3	4	4	5
	AVG	2.71429	3	3.71429	4.57143	4.71429	5
	SD	0.755929	0.816497	0.95119	0.534522	0.48795	0
	SE	0.285714	0.308607	0.359516	0.202031	0.184428	0					All Pairwise Multiple Comparison (Bonferroni t-test):							All Pairwise Multiple Comparison (Bonferroni t-test):							All Pairwise Multiple Comparison (Bonferroni t-test):
												Comparisons for factor: Groups							Comparisons for factor: Groups							Comparisons for factor: Groups
												Comparison	Diff of Means	t	P	P<0.050			Comparison	Diff of Means	t	P	P<0.050			Comparison	Diff of Means	t	P	P<0.050
												SNI after dr vs. SNI before d	0.0714	0.359	0.732	No			SNI before v vs. SNI after ve	0.262	0.876	1	No			SNI before v vs. Sham before	1.952	5.813	<0.001	Yes
	SNI_after AMG9810																		SNI before v vs. SNI before d	0.143	0.478	1	No			SNI before v vs. Sham after d	1.738	5.175	<0.001	Yes
		tibial digit										Comparisons for factor: Groups within 0.07							SNI before v vs. SNI after dr	0.0714	0.239	1	No			SNI before v vs. SNI after ve	0.262	0.78	1	No
		0.07g	0.16g	0.6g	1g	1.4g	2g					Comparison	Diff of Means	t	P	P<0.050			SNI after dr vs. SNI after ve	0.19	0.637	1	No			SNI before v vs. SNI before d	0.143	0.425	1	No
	1	2	3	3	5	5	5					SNI before d vs. SNI after dr	0.143	0.507	0.618	No			SNI after dr vs. SNI before d	0.0714	0.239	1	No			SNI before v vs. SNI after dr	0.0714	0.213	1	No
	4	3	4	5	5	5	5												SNI before d vs. SNI after ve	0.119	0.398	1	No			SNI after dr vs. Sham before	1.881	5.6	<0.001	Yes
	5	2	3	4	5	5	5																			SNI after dr vs. Sham after d	1.667	4.962	<0.001	Yes
	6	4	3	5	5	5	5					Comparisons for factor: Groups within 0.16														SNI after dr vs. SNI after ve	0.19	0.567	1	No
	7	3	3	4	4	5	5					Comparison	Diff of Means	t	P	P<0.050			Comparisons for factor: Groups within 0.07							SNI after dr vs. SNI before d	0.0714	0.213	1	No
	8	2	2	3	3	4	5					SNI after dr vs. SNI before d	0.143	0.507	0.618	No			Comparison	Diff of Means	t	P	P<0.050			SNI before d vs. Sham before	1.81	5.387	<0.001	Yes
	9	2	4	4	5	5	5												SNI before v vs. SNI after ve	0.857	2.139	0.223	No			SNI before d vs. Sham after d	1.595	4.75	<0.001	Yes
	AVG	2.57143	3.14286	4	4.57143	4.85714	5												SNI before v vs. SNI after dr	0.714	1.782	0.484	No			SNI before d vs. SNI after ve	0.119	0.354	1	No
	SD	0.786796	0.690066	0.816497	0.786796	0.377964	0					Comparisons for factor: Groups within 0.6							SNI before v vs. SNI before d	0.571	1.426	0.96	No			SNI after ve vs. Sham before	1.69	5.033	<0.001	Yes
	SE	0.297381	0.26082	0.308607	0.297381	0.142857	0					Comparison	Diff of Means	t	P	P<0.050			SNI before d vs. SNI after ve	0.286	0.713	1	No			SNI after ve vs. Sham after d	1.476	4.395	0.002	Yes
												SNI after dr vs. SNI before d	0.286	1.014	0.323	No			SNI before d vs. SNI after dr	0.143	0.356	1	No			Sham after d vs. Sham before	0.214	0.638	1	No
																			SNI after dr vs. SNI after ve	0.143	0.356	1	No
												Comparisons for factor: Groups within 1														Comparisons for factor: Groups within 0.07
												Comparison	Diff of Means	t	P	P<0.050			Comparisons for factor: Groups within 0.16							Comparison	Diff of Means	t	P	P<0.050
	SNI_before Vehicle											SNI before d vs. SNI after dr	0	0	1	No			Comparison	Diff of Means	t	P	P<0.050			SNI before v vs. Sham before	3.286	7.428	<0.001	Yes
		tibial digit																	SNI before v vs. SNI before d	0.429	1.069	1	No			SNI before v vs. Sham after d	3.286	7.428	<0.001	Yes
		0.07g	0.16g	0.6g	1g	1.4g	2g												SNI before v vs. SNI after ve	0.286	0.713	1	No			SNI before v vs. SNI after ve	0.857	1.938	0.842	No
	10	2	2	3	4	5	5					Comparisons for factor: Groups within 1.4							SNI before v vs. SNI after dr	0.286	0.713	1	No			SNI before v vs. SNI after dr	0.714	1.615	1	No
	11	3	4	4	4	5	5					Comparison	Diff of Means	t	P	P<0.050			SNI after dr vs. SNI before d	0.143	0.356	1	No			SNI before v vs. SNI before d	0.571	1.292	1	No
	12	4	3	4	5	5	5					SNI after dr vs. SNI before d	0.143	0.507	0.618	No			SNI after dr vs. SNI after ve	0	0	1	No			SNI before d vs. Sham before	2.714	6.136	<0.001	Yes
	13	2	3	3	3	4	5												SNI after ve vs. SNI before d	0.143	0.356	1	No			SNI before d vs. Sham after d	2.714	6.136	<0.001	Yes
	14	4	5	5	5	5	5																			SNI before d vs. SNI after ve	0.286	0.646	1	No
	15	5	5	5	5	5	5					Comparisons for factor: Groups within 2														SNI before d vs. SNI after dr	0.143	0.323	1	No
	16	3	2	3	4	4	5					Comparison	Diff of Means	t	P	P<0.050			Comparisons for factor: Groups within 0.6							SNI after dr vs. Sham before	2.571	5.813	<0.001	Yes
	AVG	3.28571	3.42857	3.85714	4.28571	4.71429	5					SNI before d vs. SNI after dr	0	0	1	No			Comparison	Diff of Means	t	P	P<0.050			SNI after dr vs. Sham after d	2.571	5.813	<0.001	Yes
	SD	1.1127	1.27242	0.899735	0.755929	0.48795	0												SNI after dr vs. SNI after ve	0.286	0.713	1	No			SNI after dr vs. SNI after ve	0.143	0.323	1	No
	SE	0.42056	0.480929	0.340068	0.285714	0.184428	0												SNI after dr vs. SNI before d	0.286	0.713	1	No			SNI after ve vs. Sham before	2.429	5.49	<0.001	Yes
																			SNI after dr vs. SNI before v	0.143	0.356	1	No			SNI after ve vs. Sham after d	2.429	5.49	<0.001	Yes
																			SNI before v vs. SNI after ve	0.143	0.356	1	No			Sham after d vs. Sham before	3.409e-16	7.707e-16	1	No
																			SNI before v vs. SNI before d	0.143	0.356	1	No
	SNI_after Vehicle																		SNI before d vs. SNI after ve	0	0	1	No
		tibial digit																								Comparisons for factor: Groups within 0.16
		0.07g	0.16g	0.6g	1g	1.4g	2g																			Comparison	Diff of Means	t	P	P<0.050
	10	2	2	3	4	4	5												Comparisons for factor: Groups within 1							SNI before v vs. Sham before	3.143	7.105	<0.001	Yes
	11	3	3	4	3	4	5												Comparison	Diff of Means	t	P	P<0.050			SNI before v vs. Sham after d	2.714	6.136	<0.001	Yes
	12	3	4	4	4	5	5												SNI before d vs. SNI after ve	0.429	1.069	1	No			SNI before v vs. SNI before d	0.429	0.969	1	No
	13	2	2	3	4	4	5												SNI before d vs. SNI before v	0.286	0.713	1	No			SNI before v vs. SNI after ve	0.286	0.646	1	No
	14	4	5	5	5	5	5												SNI before d vs. SNI after dr	0	0	1	No			SNI before v vs. SNI after dr	0.286	0.646	1	No
	15	1	2	2	4	5	5												SNI after dr vs. SNI after ve	0.429	1.069	1	No			SNI after dr vs. Sham before	2.857	6.459	<0.001	Yes
	16	2	4	5	5	5	5												SNI after dr vs. SNI before v	0.286	0.713	1	No			SNI after dr vs. Sham after d	2.429	5.49	<0.001	Yes
	AVG	2.42857	3.14286	3.71429	4.14286	4.57143	5												SNI before v vs. SNI after ve	0.143	0.356	1	No			SNI after dr vs. SNI before d	0.143	0.323	1	No
	SD	0.9759	1.21499	1.1127	0.690066	0.534522	0																			SNI after dr vs. SNI after ve	4.441e-16	1.004e-15	1	No
	SE	0.368856	0.459221	0.42056	0.26082	0.202031	0																			SNI after ve vs. Sham before	2.857	6.459	<0.001	Yes
																			Comparisons for factor: Groups within 1.4							SNI after ve vs. Sham after d	2.429	5.49	<0.001	Yes
																			Comparison	Diff of Means	t	P	P<0.050			SNI after ve vs. SNI before d	0.143	0.323	1	No
																			SNI after dr vs. SNI after ve	0.286	0.713	1	No			SNI before d vs. Sham before	2.714	6.136	<0.001	Yes
																			SNI after dr vs. SNI before v	0.143	0.356	1	No			SNI before d vs. Sham after d	2.286	5.167	<0.001	Yes
																			SNI after dr vs. SNI before d	0.143	0.356	1	No			Sham after d vs. Sham before	0.429	0.969	1	No
																			SNI before d vs. SNI after ve	0.143	0.356	1	No
	Sham_before AMG9810																		SNI before d vs. SNI before v	0	0	1	No
		tibial digit																	SNI before v vs. SNI after ve	0.143	0.356	1	No			Comparisons for factor: Groups within 0.6
		0.07g	0.16g	0.6g	1g	1.4g	2g																			Comparison	Diff of Means	t	P	P<0.050
	1	0	0	1	3	5	5																			SNI after dr vs. Sham before	2.571	5.813	<0.001	Yes
	2	0	0	0	2	2	4												Comparisons for factor: Groups within 2							SNI after dr vs. Sham after d	2.429	5.49	<0.001	Yes
	3	0	0	1	3	4	5												Comparison	Diff of Means	t	P	P<0.050			SNI after dr vs. SNI after ve	0.286	0.646	1	No
	4	0	1	3	5	5	5												SNI before d vs. SNI after ve	0	0	1	No			SNI after dr vs. SNI before d	0.286	0.646	1	No
	5	0	0	2	3	3	4												SNI before d vs. SNI before v	0	0	1	No			SNI after dr vs. SNI before v	0.143	0.323	1	No
	6	0	1	2	4	4	5												SNI before d vs. SNI after dr	0	0	1	No			SNI before v vs. Sham before	2.429	5.49	<0.001	Yes
	7	0	0	1	1	2	4												SNI after dr vs. SNI after ve	0	0	1	No			SNI before v vs. Sham after d	2.286	5.167	<0.001	Yes
	8	0	0	0	2	2	4												SNI after dr vs. SNI before v	0	0	1	No			SNI before v vs. SNI after ve	0.143	0.323	1	No
	AVG	0	0.25	1.25	2.875	3.375	4.5												SNI before v vs. SNI after ve	0	0	1	No			SNI before v vs. SNI before d	0.143	0.323	1	No
	SD	0	0.46291	1.0351	1.24642	1.30247	0.534522																			SNI before d vs. Sham before	2.286	5.167	<0.001	Yes
	SE	0	0.163663	0.365963	0.440677	0.460493	0.188982																			SNI before d vs. Sham after d	2.143	4.844	<0.001	Yes
																										SNI before d vs. SNI after ve	0	0	1	No
																										SNI after ve vs. Sham before	2.286	5.167	<0.001	Yes
	Sham_after AMG9810																									SNI after ve vs. Sham after d	2.143	4.844	<0.001	Yes
		tibial digit																								Sham after d vs. Sham before	0.143	0.323	1	No
		0.07g	0.16g	0.6g	1g	1.4g	2g
	1	0	0	1	3	5	5
	2	0	0	0	1	3	4																			Comparisons for factor: Groups within 1
	3	0	1	3	4	5	5																			Comparison	Diff of Means	t	P	P<0.050
	4	0	1	1	3	4	5																			SNI before d vs. Sham after d	1.571	3.552	0.01	Yes
	5	0	1	2	4	5	5																			SNI before d vs. Sham before	1.571	3.552	0.01	Yes
	6	0	2	4	5	5	5																			SNI before d vs. SNI after ve	0.429	0.969	1	No
	7	0	0	0	1	2	4																			SNI before d vs. SNI before v	0.286	0.646	1	No
	8	0	0	0	3	4	4																			SNI before d vs. SNI after dr	0	0	1	No
	AVG	0	0.625	1.375	3	4.125	4.625																			SNI after dr vs. Sham after d	1.571	3.552	0.01	Yes
	SD	0	0.744024	1.50594	1.41421	1.12599	0.517549																			SNI after dr vs. Sham before	1.571	3.552	0.01	Yes
	SE	0	0.263052	0.53243	0.5	0.398098	0.182981																			SNI after dr vs. SNI after ve	0.429	0.969	1	No
																										SNI after dr vs. SNI before v	0.286	0.646	1	No
																										SNI before v vs. Sham after d	1.286	2.906	0.071	No
																										SNI before v vs. Sham before	1.286	2.906	0.071	No
																										SNI before v vs. SNI after ve	0.143	0.323	1	No
																										SNI after ve vs. Sham after d	1.143	2.583	0.174	No
																										SNI after ve vs. Sham before	1.143	2.583	0.174	No
																										Sham before vs. Sham after d	0	0	1	No
																										Comparisons for factor: Groups within 1.4
																										Comparison	Diff of Means	t	P	P<0.050
																										SNI after dr vs. Sham before	1.286	2.906	0.071	No
																										SNI after dr vs. Sham after d	0.714	1.615	1	No
																										SNI after dr vs. SNI after ve	0.286	0.646	1	No
																										SNI after dr vs. SNI before d	0.143	0.323	1	No
																										SNI after dr vs. SNI before v	0.143	0.323	1	No
																										SNI before v vs. Sham before	1.143	2.583	0.174	No
																										SNI before v vs. Sham after d	0.571	1.292	1	No
																										SNI before v vs. SNI after ve	0.143	0.323	1	No
																										SNI before v vs. SNI before d	8.882e-16	2.008e-15	1	No
																										SNI before d vs. Sham before	1.143	2.583	0.174	No
																										SNI before d vs. Sham after d	0.571	1.292	1	No
																										SNI before d vs. SNI after ve	0.143	0.323	1	No
																										SNI after ve vs. Sham before	1	2.261	0.397	No
																										SNI after ve vs. Sham after d	0.429	0.969	1	No
																										Sham after d vs. Sham before	0.571	1.292	1	No
																										Comparisons for factor: Groups within 2
																										Comparison	Diff of Means	t	P	P<0.050
																										SNI before d vs. Sham before	0.429	0.969	1	No
																										SNI before d vs. Sham after d	0.286	0.646	1	No
																										SNI before d vs. SNI after ve	0	0	1	No
																										SNI before d vs. SNI before v	0	0	1	No
																										SNI before d vs. SNI after dr	0	0	1	No
																										SNI after dr vs. Sham before	0.429	0.969	1	No
																										SNI after dr vs. Sham after d	0.286	0.646	1	No
																										SNI after dr vs. SNI after ve	0	0	1	No
																										SNI after dr vs. SNI before v	0	0	1	No
																										SNI before v vs. Sham before	0.429	0.969	1	No
																										SNI before v vs. Sham after d	0.286	0.646	1	No
																										SNI before v vs. SNI after ve	0	0	1	No
																										SNI after ve vs. Sham before	0.429	0.969	1	No
																										SNI after ve vs. Sham after d	0.286	0.646	1	No
																										Sham after d vs. Sham before	0.143	0.323	1	No

## Sheet: Ext. Fig. 12a_AP18
Ext. Fig 12a	Response rate (% of Max)
												Before drug Vs After drug in SNI							Before drug / vehicle Vs After drug / vehicle in SNI							Before drug / vehicle Vs After drug / vehicle in sham and SNI
	SNI_before AP-18
		tibial digit										Stats: Two Way Repeated Measures ANOVA (Two Factor Repetition)							Stats: Two Way Repeated Measures ANOVA (Two Factor Repetition)							Stats: Two Way Repeated Measures ANOVA (Two Factor Repetition)
		0.07g	0.16g	0.6g	1g	1.4g	2g
	1	2	2	4	5	5	5					Source of Variation	DF	F	P				Source of Variation	DF	F	P				Source of Variation	DF	F	P
	4	3	3	4	5	5	5					groups	1	0.678	0.442				groups	3	0.649	0.594				groups	5	27.738	<0.001
	5	4	5	5	5	5	5					forces	5	34.511	<0.001				forces	5	50.951	<0.001				forces	5	182.094	<0.001
	6	1	2	4	4	5	5					groups x forces	5	1.698	0.166				groups x forces	15	1.016	0.446				groups x forces	25	6.822	<0.001
	7	3	4	4	5	5	5					Residual	30						Residual	90						Residual	150
	8	2	2	3	4	5	5					Total	83						Total	167						Total	251
	9	3	4	5	5	5	5
	AVG	2.57143	3.14286	4.14286	4.71429	5	5
	SD	0.9759	1.21499	0.690066	0.48795	0	0
	SE	0.368856	0.459221	0.26082	0.184428	0	0					All Pairwise Multiple Comparison (Bonferroni t-test):							All Pairwise Multiple Comparison (Bonferroni t-test):							All Pairwise Multiple Comparison (Bonferroni t-test):
												Comparisons for factor: Groups							Comparisons for factor: Groups							Comparisons for factor: Groups
												Comparison	Diff of Means	t	P	P<0.050			Comparison	Diff of Means	t	P	P<0.050			Comparison	Diff of Means	t	P	P<0.050
												SNI after dr vs. SNI before d	0.19	0.824	0.442	No			SNI after dr vs. SNI after ve	0.262	1.115	1	No			SNI after dr vs. Sham after d	2.119	7.76	<0.001	Yes
	SNI_after AP-18																		SNI after dr vs. SNI before d	0.19	0.811	1	No			SNI after dr vs. Sham before	2.024	7.411	<0.001	Yes
		tibial digit										Comparisons for factor: Groups within 0.07							SNI after dr vs. SNI before v	0	0	1	No			SNI after dr vs. SNI after ve	0.262	0.959	1	No
		0.07g	0.16g	0.6g	1g	1.4g	2g					Comparison	Diff of Means	t	P	P<0.050			SNI before v vs. SNI after ve	0.262	1.115	1	No			SNI after dr vs. SNI before d	0.19	0.697	1	No
	1	2	4	4	5	5	5					SNI after dr vs. SNI before d	0.429	1.279	0.215	No			SNI before v vs. SNI before d	0.19	0.811	1	No			SNI after dr vs. SNI before v	0	0	1	No
	4	3	4	5	5	5	5												SNI before d vs. SNI after ve	0.0714	0.304	1	No			SNI before v vs. Sham after d	2.119	7.76	<0.001	Yes
	5	3	5	5	5	5	5																			SNI before v vs. Sham before	2.024	7.411	<0.001	Yes
	6	4	5	5	5	5	5					Comparisons for factor: Groups within 0.16														SNI before v vs. SNI after ve	0.262	0.959	1	No
	7	4	4	5	5	5	5					Comparison	Diff of Means	t	P	P<0.050			Comparisons for factor: Groups within 0.07							SNI before v vs. SNI before d	0.19	0.697	1	No
	8	2	2	3	3	4	5					SNI after dr vs. SNI before d	0.714	2.132	0.045	Yes			Comparison	Diff of Means	t	P	P<0.050			SNI before d vs. Sham after d	1.929	7.062	<0.001	Yes
	9	3	3	4	4	5	5												SNI after dr vs. SNI after ve	0.429	1.3	1	No			SNI before d vs. Sham before	1.833	6.713	<0.001	Yes
	AVG	3	3.85714	4.42857	4.57143	4.85714	5												SNI after dr vs. SNI before d	0.429	1.3	1	No			SNI before d vs. SNI after ve	0.0714	0.262	1	No
	SD	0.816497	1.06904	0.786796	0.786796	0.377964	0					Comparisons for factor: Groups within 0.6							SNI after dr vs. SNI before v	0.286	0.867	1	No			SNI after ve vs. Sham after d	1.857	6.8	<0.001	Yes
	SE	0.308607	0.404061	0.297381	0.297381	0.142857	0					Comparison	Diff of Means	t	P	P<0.050			SNI before v vs. SNI after ve	0.143	0.433	1	No			SNI after ve vs. Sham before	1.762	6.452	<0.001	Yes
												SNI after dr vs. SNI before d	0.286	0.853	0.403	No			SNI before v vs. SNI before d	0.143	0.433	1	No			Sham before vs. Sham after d	0.0952	0.349	1	No
																			SNI before d vs. SNI after ve	0	0	1	No
												Comparisons for factor: Groups within 1														Comparisons for factor: Groups within 0.07
												Comparison	Diff of Means	t	P	P<0.050			Comparisons for factor: Groups within 0.16							Comparison	Diff of Means	t	P	P<0.050
	SNI_before Vehicle											SNI before d vs. SNI after dr	0.143	0.426	0.674	No			Comparison	Diff of Means	t	P	P<0.050			SNI after dr vs. Sham before	3	7.802	<0.001	Yes
		tibial digit																	SNI after dr vs. SNI before d	0.714	2.167	0.206	No			SNI after dr vs. Sham after d	3	7.802	<0.001	Yes
		0.07g	0.16g	0.6g	1g	1.4g	2g												SNI after dr vs. SNI after ve	0.571	1.734	0.529	No			SNI after dr vs. SNI before d	0.429	1.115	1	No
	10	2	3	3	4	5	5					Comparisons for factor: Groups within 1.4							SNI after dr vs. SNI before v	0	0	1	No			SNI after dr vs. SNI after ve	0.429	1.115	1	No
	11	3	4	5	5	5	5					Comparison	Diff of Means	t	P	P<0.050			SNI before v vs. SNI before d	0.714	2.167	0.206	No			SNI after dr vs. SNI before v	0.286	0.743	1	No
	12	4	5	5	5	5	5					SNI before d vs. SNI after dr	0.143	0.426	0.674	No			SNI before v vs. SNI after ve	0.571	1.734	0.529	No			SNI before v vs. Sham before	2.714	7.059	<0.001	Yes
	13	3	4	5	5	5	5												SNI after ve vs. SNI before d	0.143	0.433	1	No			SNI before v vs. Sham after d	2.714	7.059	<0.001	Yes
	14	2	3	3	4	5	5																			SNI before v vs. SNI before d	0.143	0.372	1	No
	15	2	4	5	5	5	5					Comparisons for factor: Groups within 2														SNI before v vs. SNI after ve	0.143	0.372	1	No
	16	3	4	5	5	5	5					Comparison	Diff of Means	t	P	P<0.050			Comparisons for factor: Groups within 0.6							SNI after ve vs. Sham before	2.571	6.688	<0.001	Yes
	AVG	2.71429	3.85714	4.42857	4.71429	5	5					SNI before d vs. SNI after dr	0	0	1	No			Comparison	Diff of Means	t	P	P<0.050			SNI after ve vs. Sham after d	2.571	6.688	<0.001	Yes
	SD	0.755929	0.690066	0.9759	0.48795	0	0												SNI after dr vs. SNI after ve	0.571	1.734	0.529	No			SNI after ve vs. SNI before d	8.882e-16	2.31e-15	1	No
	SE	0.285714	0.26082	0.368856	0.184428	0	0												SNI after dr vs. SNI before d	0.286	0.867	1	No			SNI before d vs. Sham before	2.571	6.688	<0.001	Yes
																			SNI after dr vs. SNI before v	0	0	1	No			SNI before d vs. Sham after d	2.571	6.688	<0.001	Yes
																			SNI before v vs. SNI after ve	0.571	1.734	0.529	No			Sham after d vs. Sham before	3.305e-16	8.594e-16	1	No
																			SNI before v vs. SNI before d	0.286	0.867	1	No
	SNI_after Vehicle																		SNI before d vs. SNI after ve	0.286	0.867	1	No
		tibial digit																								Comparisons for factor: Groups within 0.16
		0.07g	0.16g	0.6g	1g	1.4g	2g																			Comparison	Diff of Means	t	P	P<0.050
	10	3	4	5	5	5	5												Comparisons for factor: Groups within 1							SNI after dr vs. Sham before	3.429	8.917	<0.001	Yes
	11	2	4	5	5	5	5												Comparison	Diff of Means	t	P	P<0.050			SNI after dr vs. Sham after d	3.286	8.545	<0.001	Yes
	12	4	5	5	5	5	5												SNI before d vs. SNI after ve	0.143	0.433	1	No			SNI after dr vs. SNI before d	0.714	1.858	0.993	No
	13	2	2	3	4	5	5												SNI before d vs. SNI after dr	0.143	0.433	1	No			SNI after dr vs. SNI after ve	0.571	1.486	1	No
	14	3	3	4	5	5	5												SNI before d vs. SNI before v	0	0	1	No			SNI after dr vs. SNI before v	0	0	1	No
	15	1	2	2	4	4	5												SNI before v vs. SNI after ve	0.143	0.433	1	No			SNI before v vs. Sham before	3.429	8.917	<0.001	Yes
	16	3	3	3	4	5	5												SNI before v vs. SNI after dr	0.143	0.433	1	No			SNI before v vs. Sham after d	3.286	8.545	<0.001	Yes
	AVG	2.57143	3.28571	3.85714	4.57143	4.85714	5												SNI after dr vs. SNI after ve	0	0	1	No			SNI before v vs. SNI before d	0.714	1.858	0.993	No
	SD	0.9759	1.1127	1.21499	0.534522	0.377964	0																			SNI before v vs. SNI after ve	0.571	1.486	1	No
	SE	0.368856	0.42056	0.459221	0.202031	0.142857	0																			SNI after ve vs. Sham before	2.857	7.431	<0.001	Yes
																			Comparisons for factor: Groups within 1.4							SNI after ve vs. Sham after d	2.714	7.059	<0.001	Yes
																			Comparison	Diff of Means	t	P	P<0.050			SNI after ve vs. SNI before d	0.143	0.372	1	No
																			SNI before d vs. SNI after ve	0.143	0.433	1	No			SNI before d vs. Sham before	2.714	7.059	<0.001	Yes
																			SNI before d vs. SNI after dr	0.143	0.433	1	No			SNI before d vs. Sham after d	2.571	6.688	<0.001	Yes
																			SNI before d vs. SNI before v	0	0	1	No			Sham after d vs. Sham before	0.143	0.372	1	No
																			SNI before v vs. SNI after ve	0.143	0.433	1	No
	Sham_before AP-18																		SNI before v vs. SNI after dr	0.143	0.433	1	No
		tibial digit																	SNI after dr vs. SNI after ve	0	0	1	No			Comparisons for factor: Groups within 0.6
		0.07g	0.16g	0.6g	1g	1.4g	2g																			Comparison	Diff of Means	t	P	P<0.050
	1	0	0	1	3	4	5																			SNI after dr vs. Sham after d	3	7.802	<0.001	Yes
	2	0	0	2	3	5	5												Comparisons for factor: Groups within 2							SNI after dr vs. Sham before	2.571	6.688	<0.001	Yes
	3	0	1	3	4	5	5												Comparison	Diff of Means	t	P	P<0.050			SNI after dr vs. SNI after ve	0.571	1.486	1	No
	4	0	0	1	2	4	4												SNI before d vs. SNI after ve	0	0	1	No			SNI after dr vs. SNI before d	0.286	0.743	1	No
	5	0	1	2	3	4	5												SNI before d vs. SNI before v	0	0	1	No			SNI after dr vs. SNI before v	0	0	1	No
	6	0	1	3	3	4	5												SNI before d vs. SNI after dr	0	0	1	No			SNI before v vs. Sham after d	3	7.802	<0.001	Yes
	7	0	0	1	1	2	3												SNI after dr vs. SNI after ve	0	0	1	No			SNI before v vs. Sham before	2.571	6.688	<0.001	Yes
	8	0	0	1	2	3	5												SNI after dr vs. SNI before v	0	0	1	No			SNI before v vs. SNI after ve	0.571	1.486	1	No
	AVG	0	0.375	1.75	2.625	3.875	4.625												SNI before v vs. SNI after ve	0	0	1	No			SNI before v vs. SNI before d	0.286	0.743	1	No
	SD	0	0.517549	0.886405	0.916125	0.991031	0.744024																			SNI before d vs. Sham after d	2.714	7.059	<0.001	Yes
	SE	0	0.182981	0.313392	0.323899	0.350382	0.263052																			SNI before d vs. Sham before	2.286	5.945	<0.001	Yes
																										SNI before d vs. SNI after ve	0.286	0.743	1	No
																										SNI after ve vs. Sham after d	2.429	6.316	<0.001	Yes
	Sham_after AP-18																									SNI after ve vs. Sham before	2	5.201	<0.001	Yes
		tibial digit																								Sham before vs. Sham after d	0.429	1.115	1	No
		0.07g	0.16g	0.6g	1g	1.4g	2g
	1	0	0	0	1	2	4
	2	0	1	2	4	5	5																			Comparisons for factor: Groups within 1
	3	0	1	3	5	5	5																			Comparison	Diff of Means	t	P	P<0.050
	4	0	0	1	2	2	4																			SNI before d vs. Sham before	2	5.201	<0.001	Yes
	5	0	1	1	3	4	5																			SNI before d vs. Sham after d	1.857	4.83	<0.001	Yes
	6	0	0	0	1	2	4																			SNI before d vs. SNI after ve	0.143	0.372	1	No
	7	0	1	3	4	5	5																			SNI before d vs. SNI after dr	0.143	0.372	1	No
	8	0	1	2	3	3	5																			SNI before d vs. SNI before v	8.882e-16	2.31e-15	1	No
	AVG	0	0.625	1.5	2.875	3.5	4.625																			SNI before v vs. Sham before	2	5.201	<0.001	Yes
	SD	0	0.517549	1.19523	1.45774	1.41421	0.517549																			SNI before v vs. Sham after d	1.857	4.83	<0.001	Yes
	SE	0	0.182981	0.422577	0.515388	0.5	0.182981																			SNI before v vs. SNI after ve	0.143	0.372	1	No
																										SNI before v vs. SNI after dr	0.143	0.372	1	No
																										SNI after dr vs. Sham before	1.857	4.83	<0.001	Yes
																										SNI after dr vs. Sham after d	1.714	4.458	<0.001	Yes
																										SNI after dr vs. SNI after ve	0	0	1	No
																										SNI after ve vs. Sham before	1.857	4.83	<0.001	Yes
																										SNI after ve vs. Sham after d	1.714	4.458	<0.001	Yes
																										Sham after d vs. Sham before	0.143	0.372	1	No
																										Comparisons for factor: Groups within 1.4
																										Comparison	Diff of Means	t	P	P<0.050
																										SNI before d vs. Sham after d	1.429	3.715	0.005	Yes
																										SNI before d vs. Sham before	1	2.601	0.161	No
																										SNI before d vs. SNI after ve	0.143	0.372	1	No
																										SNI before d vs. SNI after dr	0.143	0.372	1	No
																										SNI before d vs. SNI before v	8.882e-16	2.31e-15	1	No
																										SNI before v vs. Sham after d	1.429	3.715	0.005	Yes
																										SNI before v vs. Sham before	1	2.601	0.161	No
																										SNI before v vs. SNI after ve	0.143	0.372	1	No
																										SNI before v vs. SNI after dr	0.143	0.372	1	No
																										SNI after dr vs. Sham after d	1.286	3.344	0.018	Yes
																										SNI after dr vs. Sham before	0.857	2.229	0.421	No
																										SNI after dr vs. SNI after ve	2.665e-15	6.93e-15	1	No
																										SNI after ve vs. Sham after d	1.286	3.344	0.018	Yes
																										SNI after ve vs. Sham before	0.857	2.229	0.421	No
																										Sham before vs. Sham after d	0.429	1.115	1	No
																										Comparisons for factor: Groups within 2
																										Comparison	Diff of Means	t	P	P<0.050
																										SNI before d vs. Sham after d	0.429	1.115	1	No
																										SNI before d vs. Sham before	0.429	1.115	1	No
																										SNI before d vs. SNI after ve	0	0	1	No
																										SNI before d vs. SNI before v	0	0	1	No
																										SNI before d vs. SNI after dr	0	0	1	No
																										SNI after dr vs. Sham after d	0.429	1.115	1	No
																										SNI after dr vs. Sham before	0.429	1.115	1	No
																										SNI after dr vs. SNI after ve	0	0	1	No
																										SNI after dr vs. SNI before v	0	0	1	No
																										SNI before v vs. Sham after d	0.429	1.115	1	No
																										SNI before v vs. Sham before	0.429	1.115	1	No
																										SNI before v vs. SNI after ve	0	0	1	No
																										SNI after ve vs. Sham after d	0.429	1.115	1	No
																										SNI after ve vs. Sham before	0.429	1.115	1	No
																										Sham before vs. Sham after d	8.882e-16	2.31e-15	1	No

## Sheet: Ext. Fig. 12a_Tanezumab
Ext. Fig 12a	Response rate (% of Max)
												Before drug Vs After drug in SNI							Before drug / vehicle Vs After drug / vehicle in SNI							Before drug / vehicle Vs After drug / vehicle in sham and SNI
	SNI_before anti-NGF
		tibial digit										Stats: Two Way Repeated Measures ANOVA (Two Factor Repetition)							Stats: Two Way Repeated Measures ANOVA (Two Factor Repetition)							Stats: Two Way Repeated Measures ANOVA (Two Factor Repetition)
		0.07g	0.16g	0.6g	1g	1.4g	2g
	1	3	3	4	5	5	5					Source of Variation	DF	F	P				Source of Variation	DF	F	P				Source of Variation	DF	F	P
	4	2	1	3	4	4	5					groups	1	0.396	0.552				groups	3	0.121	0.947				groups	5	16.317	<0.001
	5	2	2	2	4	4	5					forces	5	37.63	<0.001				forces	5	76.942	<0.001				forces	5	235.201	<0.001
	6	4	5	5	5	5	5					groups x forces	5	1.517	0.214				groups x forces	15	0.915	0.55				groups x forces	25	4.968	<0.001
	7	3	3	4	5	5	5					Residual	30						Residual	90						Residual	150
	8	2	2	3	3	4	5					Total	83						Total	167						Total	251
	9	3	2	3	5	5	5
	AVG	2.71429	2.57143	3.42857	4.42857	4.57143	5
	SD	0.755929	1.27242	0.9759	0.786796	0.534522	0
	SE	0.285714	0.480929	0.368856	0.297381	0.202031	0					All Pairwise Multiple Comparison (Bonferroni t-test):							All Pairwise Multiple Comparison (Bonferroni t-test):							All Pairwise Multiple Comparison (Bonferroni t-test):
												Comparisons for factor: Groups							Comparisons for factor: Groups							Comparisons for factor: Groups
												Comparison	Diff of Means	t	P	P<0.050			Comparison	Diff of Means	t	P	P<0.050			Comparison	Diff of Means	t	P	P<0.050
												SNI after dr vs. SNI before d	0.167	0.629	0.552	No			SNI after dr vs. SNI before d	0.167	0.553	1	No			SNI after dr vs. Sham after d	1.833	5.821	<0.001	Yes
	SNI_after anti-NGF																		SNI after dr vs. SNI after ve	0.0476	0.158	1	No			SNI after dr vs. Sham before	1.762	5.594	<0.001	Yes
		tibial digit										Comparisons for factor: Groups within 0.07							SNI after dr vs. SNI before v	0.0238	0.079	1	No			SNI after dr vs. SNI before d	0.167	0.529	1	No
		0.07g	0.16g	0.6g	1g	1.4g	2g					Comparison	Diff of Means	t	P	P<0.050			SNI before v vs. SNI before d	0.143	0.474	1	No			SNI after dr vs. SNI after ve	0.0476	0.151	1	No
	1	3	5	5	5	5	5					SNI before d vs. SNI after dr	0.143	0.41	0.687	No			SNI before v vs. SNI after ve	0.0238	0.079	1	No			SNI after dr vs. SNI before v	0.0238	0.0756	1	No
	4	2	2	4	4	5	5												SNI after ve vs. SNI before d	0.119	0.395	1	No			SNI before v vs. Sham after d	1.81	5.745	<0.001	Yes
	5	3	3	4	5	5	5																			SNI before v vs. Sham before	1.738	5.518	<0.001	Yes
	6	2	3	3	4	5	5					Comparisons for factor: Groups within 0.16														SNI before v vs. SNI before d	0.143	0.454	1	No
	7	4	4	5	5	5	5					Comparison	Diff of Means	t	P	P<0.050			Comparisons for factor: Groups within 0.07							SNI before v vs. SNI after ve	0.0238	0.0756	1	No
	8	2	2	3	3	4	5					SNI after dr vs. SNI before d	0.571	1.641	0.12	No			Comparison	Diff of Means	t	P	P<0.050			SNI after ve vs. Sham after d	1.786	5.669	<0.001	Yes
	9	2	3	3	4	5	5												SNI before d vs. SNI after dr	0.143	0.371	1	No			SNI after ve vs. Sham before	1.714	5.443	<0.001	Yes
	AVG	2.57143	3.14286	3.85714	4.28571	4.85714	5												SNI before d vs. SNI after ve	0	0	1	No			SNI after ve vs. SNI before d	0.119	0.378	1	No
	SD	0.786796	1.06904	0.899735	0.755929	0.377964	0					Comparisons for factor: Groups within 0.6							SNI before d vs. SNI before v	0	0	1	No			SNI before d vs. Sham after d	1.667	5.292	<0.001	Yes
	SE	0.297381	0.404061	0.340068	0.285714	0.142857	0					Comparison	Diff of Means	t	P	P<0.050			SNI before v vs. SNI after dr	0.143	0.371	1	No			SNI before d vs. Sham before	1.595	5.065	<0.001	Yes
												SNI after dr vs. SNI before d	0.429	1.23	0.236	No			SNI before v vs. SNI after ve	0	0	1	No			Sham before vs. Sham after d	0.0714	0.227	1	No
																			SNI after ve vs. SNI after dr	0.143	0.371	1	No
												Comparisons for factor: Groups within 1														Comparisons for factor: Groups within 0.07
												Comparison	Diff of Means	t	P	P<0.050			Comparisons for factor: Groups within 0.16							Comparison	Diff of Means	t	P	P<0.050
	SNI_before Vehicle											SNI before d vs. SNI after dr	0.143	0.41	0.687	No			Comparison	Diff of Means	t	P	P<0.050			SNI before d vs. Sham before	2.714	6.302	<0.001	Yes
		tibial digit																	SNI after dr vs. SNI before d	0.571	1.485	0.868	No			SNI before d vs. Sham after d	2.714	6.302	<0.001	Yes
		0.07g	0.16g	0.6g	1g	1.4g	2g												SNI after dr vs. SNI after ve	0.286	0.742	1	No			SNI before d vs. SNI after dr	0.143	0.332	1	No
	10	2	2	4	4	5	5					Comparisons for factor: Groups within 1.4							SNI after dr vs. SNI before v	0	0	1	No			SNI before d vs. SNI after ve	1.332e-15	3.093e-15	1	No
	11	3	3	4	5	5	5					Comparison	Diff of Means	t	P	P<0.050			SNI before v vs. SNI before d	0.571	1.485	0.868	No			SNI before d vs. SNI before v	4.441e-16	1.031e-15	1	No
	12	4	5	5	5	5	5					SNI after dr vs. SNI before d	0.286	0.82	0.424	No			SNI before v vs. SNI after ve	0.286	0.742	1	No			SNI before v vs. Sham before	2.714	6.302	<0.001	Yes
	13	3	4	5	5	5	5												SNI after ve vs. SNI before d	0.286	0.742	1	No			SNI before v vs. Sham after d	2.714	6.302	<0.001	Yes
	14	2	3	3	4	4	5																			SNI before v vs. SNI after dr	0.143	0.332	1	No
	15	3	3	4	4	5	5					Comparisons for factor: Groups within 2														SNI before v vs. SNI after ve	8.882e-16	2.062e-15	1	No
	16	2	2	3	3	3	4					Comparison	Diff of Means	t	P	P<0.050			Comparisons for factor: Groups within 0.6							SNI after ve vs. Sham before	2.714	6.302	<0.001	Yes
	AVG	2.71429	3.14286	4	4.28571	4.57143	4.85714					SNI before d vs. SNI after dr	0	0	1	No			Comparison	Diff of Means	t	P	P<0.050			SNI after ve vs. Sham after d	2.714	6.302	<0.001	Yes
	SD	0.755929	1.06904	0.816497	0.755929	0.786796	0.377964												SNI before v vs. SNI before d	0.571	1.485	0.868	No			SNI after ve vs. SNI after dr	0.143	0.332	1	No
	SE	0.285714	0.404061	0.308607	0.285714	0.297381	0.142857												SNI before v vs. SNI after dr	0.143	0.371	1	No			SNI after dr vs. Sham before	2.571	5.971	<0.001	Yes
																			SNI before v vs. SNI after ve	0	0	1	No			SNI after dr vs. Sham after d	2.571	5.971	<0.001	Yes
																			SNI after ve vs. SNI before d	0.571	1.485	0.868	No			Sham after d vs. Sham before	4.091e-16	9.5e-16	1	No
																			SNI after ve vs. SNI after dr	0.143	0.371	1	No
	SNI_after Vehicle																		SNI after dr vs. SNI before d	0.429	1.113	1	No
		tibial digit																								Comparisons for factor: Groups within 0.16
		0.07g	0.16g	0.6g	1g	1.4g	2g																			Comparison	Diff of Means	t	P	P<0.050
	10	2	2	4	4	4	5												Comparisons for factor: Groups within 1							SNI before v vs. Sham before	2.857	6.634	<0.001	Yes
	11	3	3	3	4	5	5												Comparison	Diff of Means	t	P	P<0.050			SNI before v vs. Sham after d	2.714	6.302	<0.001	Yes
	12	4	4	5	5	5	5												SNI before d vs. SNI after ve	0.286	0.742	1	No			SNI before v vs. SNI before d	0.571	1.327	1	No
	13	2	4	5	5	5	5												SNI before d vs. SNI before v	0.143	0.371	1	No			SNI before v vs. SNI after ve	0.286	0.663	1	No
	14	3	2	4	4	5	5												SNI before d vs. SNI after dr	0.143	0.371	1	No			SNI before v vs. SNI after dr	8.882e-16	2.062e-15	1	No
	15	3	3	4	4	5	5												SNI after dr vs. SNI after ve	0.143	0.371	1	No			SNI after dr vs. Sham before	2.857	6.634	<0.001	Yes
	16	2	2	3	3	4	5												SNI after dr vs. SNI before v	0	0	1	No			SNI after dr vs. Sham after d	2.714	6.302	<0.001	Yes
	AVG	2.71429	2.85714	4	4.14286	4.71429	5												SNI before v vs. SNI after ve	0.143	0.371	1	No			SNI after dr vs. SNI before d	0.571	1.327	1	No
	SD	0.755929	0.899735	0.816497	0.690066	0.48795	0																			SNI after dr vs. SNI after ve	0.286	0.663	1	No
	SE	0.285714	0.340068	0.308607	0.26082	0.184428	0																			SNI after ve vs. Sham before	2.571	5.971	<0.001	Yes
																			Comparisons for factor: Groups within 1.4							SNI after ve vs. Sham after d	2.429	5.639	<0.001	Yes
																			Comparison	Diff of Means	t	P	P<0.050			SNI after ve vs. SNI before d	0.286	0.663	1	No
																			SNI after dr vs. SNI before v	0.286	0.742	1	No			SNI before d vs. Sham before	2.286	5.307	<0.001	Yes
																			SNI after dr vs. SNI before d	0.286	0.742	1	No			SNI before d vs. Sham after d	2.143	4.975	<0.001	Yes
																			SNI after dr vs. SNI after ve	0.143	0.371	1	No			Sham after d vs. Sham before	0.143	0.332	1	No
																			SNI after ve vs. SNI before v	0.143	0.371	1	No
	Sham_before anti-NGF																		SNI after ve vs. SNI before d	0.143	0.371	1	No
		tibial digit																	SNI before d vs. SNI before v	0	0	1	No			Comparisons for factor: Groups within 0.6
		0.07g	0.16g	0.6g	1g	1.4g	2g																			Comparison	Diff of Means	t	P	P<0.050
	1	0	0	1	2	4	5																			SNI before v vs. Sham before	2.571	5.971	<0.001	Yes
	2	0	0	2	4	5	5												Comparisons for factor: Groups within 2							SNI before v vs. Sham after d	2.286	5.307	<0.001	Yes
	3	0	1	3	4	5	5												Comparison	Diff of Means	t	P	P<0.050			SNI before v vs. SNI before d	0.571	1.327	1	No
	4	0	0	0	2	3	5												SNI before d vs. SNI before v	0.143	0.371	1	No			SNI before v vs. SNI after dr	0.143	0.332	1	No
	5	0	0	1	3	3	4												SNI before d vs. SNI after ve	0	0	1	No			SNI before v vs. SNI after ve	0	0	1	No
	6	0	1	2	4	5	5												SNI before d vs. SNI after dr	0	0	1	No			SNI after ve vs. Sham before	2.571	5.971	<0.001	Yes
	7	0	0	1	1	2	4												SNI after dr vs. SNI before v	0.143	0.371	1	No			SNI after ve vs. Sham after d	2.286	5.307	<0.001	Yes
	8	0	2	2	3	4	5												SNI after dr vs. SNI after ve	0	0	1	No			SNI after ve vs. SNI before d	0.571	1.327	1	No
	AVG	0	0.5	1.5	2.875	3.875	4.75												SNI after ve vs. SNI before v	0.143	0.371	1	No			SNI after ve vs. SNI after dr	0.143	0.332	1	No
	SD	0	0.755929	0.92582	1.12599	1.12599	0.46291																			SNI after dr vs. Sham before	2.429	5.639	<0.001	Yes
	SE	0	0.267261	0.327327	0.398098	0.398098	0.163663																			SNI after dr vs. Sham after d	2.143	4.975	<0.001	Yes
																										SNI after dr vs. SNI before d	0.429	0.995	1	No
																										SNI before d vs. Sham before	2	4.644	<0.001	Yes
	Sham_after anti-NGF																									SNI before d vs. Sham after d	1.714	3.98	0.002	Yes
		tibial digit																								Sham after d vs. Sham before	0.286	0.663	1	No
		0.07g	0.16g	0.6g	1g	1.4g	2g
	1	0	0	0	3	3	5
	2	0	0	1	1	2	4																			Comparisons for factor: Groups within 1
	3	0	1	3	3	4	5																			Comparison	Diff of Means	t	P	P<0.050
	4	0	0	3	5	5	5																			SNI before d vs. Sham after d	1.714	3.98	0.002	Yes
	5	0	1	4	4	5	5																			SNI before d vs. Sham before	1.571	3.649	0.007	Yes
	6	0	0	0	1	2	4																			SNI before d vs. SNI after ve	0.286	0.663	1	No
	7	0	1	1	2	2	4																			SNI before d vs. SNI before v	0.143	0.332	1	No
	8	0	0	1	2	3	5																			SNI before d vs. SNI after dr	0.143	0.332	1	No
	AVG	0	0.375	1.625	2.625	3.25	4.625																			SNI after dr vs. Sham after d	1.571	3.649	0.007	Yes
	SD	0	0.517549	1.50594	1.40789	1.28174	0.517549																			SNI after dr vs. Sham before	1.429	3.317	0.02	Yes
	SE	0	0.182981	0.53243	0.497763	0.453163	0.182981																			SNI after dr vs. SNI after ve	0.143	0.332	1	No
																										SNI after dr vs. SNI before v	0	0	1	No
																										SNI before v vs. Sham after d	1.571	3.649	0.007	Yes
																										SNI before v vs. Sham before	1.429	3.317	0.02	Yes
																										SNI before v vs. SNI after ve	0.143	0.332	1	No
																										SNI after ve vs. Sham after d	1.429	3.317	0.02	Yes
																										SNI after ve vs. Sham before	1.286	2.985	0.055	No
																										Sham before vs. Sham after d	0.143	0.332	1	No
																										Comparisons for factor: Groups within 1.4
																										Comparison	Diff of Means	t	P	P<0.050
																										SNI after dr vs. Sham after d	1.571	3.649	0.007	Yes
																										SNI after dr vs. Sham before	1	2.322	0.337	No
																										SNI after dr vs. SNI before v	0.286	0.663	1	No
																										SNI after dr vs. SNI before d	0.286	0.663	1	No
																										SNI after dr vs. SNI after ve	0.143	0.332	1	No
																										SNI after ve vs. Sham after d	1.429	3.317	0.02	Yes
																										SNI after ve vs. Sham before	0.857	1.99	0.744	No
																										SNI after ve vs. SNI before v	0.143	0.332	1	No
																										SNI after ve vs. SNI before d	0.143	0.332	1	No
																										SNI before d vs. Sham after d	1.286	2.985	0.055	No
																										SNI before d vs. Sham before	0.714	1.658	1	No
																										SNI before d vs. SNI before v	8.882e-16	2.062e-15	1	No
																										SNI before v vs. Sham after d	1.286	2.985	0.055	No
																										SNI before v vs. Sham before	0.714	1.658	1	No
																										Sham before vs. Sham after d	0.571	1.327	1	No
																										Comparisons for factor: Groups within 2
																										Comparison	Diff of Means	t	P	P<0.050
																										SNI after ve vs. Sham after d	0.429	0.995	1	No
																										SNI after ve vs. Sham before	0.286	0.663	1	No
																										SNI after ve vs. SNI before v	0.143	0.332	1	No
																										SNI after ve vs. SNI after dr	8.882e-16	2.062e-15	1	No
																										SNI after ve vs. SNI before d	8.882e-16	2.062e-15	1	No
																										SNI before d vs. Sham after d	0.429	0.995	1	No
																										SNI before d vs. Sham before	0.286	0.663	1	No
																										SNI before d vs. SNI before v	0.143	0.332	1	No
																										SNI before d vs. SNI after dr	0	0	1	No
																										SNI after dr vs. Sham after d	0.429	0.995	1	No
																										SNI after dr vs. Sham before	0.286	0.663	1	No
																										SNI after dr vs. SNI before v	0.143	0.332	1	No
																										SNI before v vs. Sham after d	0.286	0.663	1	No
																										SNI before v vs. Sham before	0.143	0.332	1	No
																										Sham before vs. Sham after d	0.143	0.332	1	No

## Sheet: Ext. Fig. 12b_diclofenac
Ext. Fig 12b	Response rate (% of Max)
												Before drug / vehicle Vs After drug / vehicle in CFA
	CFA
												Stats: Two Way Repeated Measures ANOVA (Two Factor Repetition)
	24hCFA_before Diclofenac
		tibial paw										Source of Variation	DF	F	P
		0.07g	0.16g	0.6g	1g	1.4g	2g					groups	3	29.222	<0.001
	1	3	4	5	5	5	5					forces	5	29.222	<0.001
	2	4	5	5	5	5	5					groups x forces	15	4.624	<0.001
	3	3	5	5	5	5	5					Residual	75
	4	2	3	3	5	5	5					Total	143
	5	4	5	5	5	5	5
	6	5	5	5	5	5	5
	AVG	3.5	4.5	4.66667	5	5	5
	SD	1.04881	0.83666	0.816497	0	0	0					All Pairwise Multiple Comparison (Bonferroni t-test):
	SE	0.428174	0.341565	0.333333	0	0	0					Comparisons for factor: Groups
												Comparison	Diff of Means	t	P	P<0.050
												CFA before d vs. CFA after dr	1	3.601	0.016	Yes
												CFA before d vs. CFA before v	0.139	0.5	1	No
												CFA before d vs. CFA after ve	0.0556	0.2	1	No
	24hCFA_After Diclofenac											CFA after ve vs. CFA after dr	0.944	3.401	0.024	Yes
		tibial paw										CFA after ve vs. CFA before v	0.0833	0.3	1	No
		0.07g	0.16g	0.6g	1g	1.4g	2g					CFA before v vs. CFA after dr	0.861	3.101	0.044	Yes
	1	2	2	3	5	5	5
	2	3	3	5	5	5	5
	3	1	2	3	4	5	5					Comparisons for factor: Groups within 0.07
	4	2	4	4	5	5	5					Comparison	Diff of Means	t	P	P<0.050
	5	1	1	2	3	4	5					CFA after ve vs. CFA after dr	1.833	4.874	<0.001	Yes
	6	2	2	3	4	5	5					CFA after ve vs. CFA before v	0.167	0.443	1	No
	AVG	1.83333	2.33333	3.33333	4.33333	4.83333	5					CFA after ve vs. CFA before d	0.167	0.443	1	No
	SD	0.752773	1.0328	1.0328	0.816497	0.408248	0					CFA before d vs. CFA after dr	1.667	4.43	<0.001	Yes
	SE	0.307318	0.421637	0.421637	0.333333	0.166667	0					CFA before d vs. CFA before v	0	0	1	No
												CFA before v vs. CFA after dr	1.667	4.43	<0.001	Yes
												Comparisons for factor: Groups within 0.16
												Comparison	Diff of Means	t	P	P<0.050
	24hCFA_before Vehicle											CFA before d vs. CFA after dr	2.167	5.76	<0.001	Yes
		tibial paw										CFA before d vs. CFA before v	0.667	1.772	0.499	No
		0.07g	0.16g	0.6g	1g	1.4g	2g					CFA before d vs. CFA after ve	0.333	0.886	1	No
	7	2	3	4	5	4	5					CFA after ve vs. CFA after dr	1.833	4.874	<0.001	Yes
	8	3	4	5	5	5	5					CFA after ve vs. CFA before v	0.333	0.886	1	No
	9	3	3	4	5	5	5					CFA before v vs. CFA after dr	1.5	3.987	0.001	Yes
	10	4	4	5	5	5	5
	11	4	4	5	5	5	5
	12	5	5	5	5	5	5					Comparisons for factor: Groups within 0.6
	AVG	3.5	3.83333	4.66667	5	4.83333	5					Comparison	Diff of Means	t	P	P<0.050
	SD	1.04881	0.752773	0.516398	0	0.408248	0					CFA before d vs. CFA after dr	1.333	3.544	0.006	Yes
	SE	0.428174	0.307318	0.210819	0	0.166667	0					CFA before d vs. CFA after ve	0	0	1	No
												CFA before d vs. CFA before v	0	0	1	No
												CFA before v vs. CFA after dr	1.333	3.544	0.006	Yes
												CFA before v vs. CFA after ve	0	0	1	No
												CFA after ve vs. CFA after dr	1.333	3.544	0.006	Yes
	24hCFA_After Vehicle
		tibial paw
		0.07g	0.16g	0.6g	1g	1.4g	2g					Comparisons for factor: Groups within 1
	7	3	4	5	5	5	5					Comparison	Diff of Means	t	P	P<0.050
	8	3	5	5	5	5	5					CFA before d vs. CFA after dr	0.667	1.772	0.499	No
	9	2	2	4	5	4	5					CFA before d vs. CFA after ve	0	0	1	No
	10	4	5	5	5	5	5					CFA before d vs. CFA before v	0	0	1	No
	11	5	5	5	5	5	5					CFA before v vs. CFA after dr	0.667	1.772	0.499	No
	12	5	4	4	5	5	5					CFA before v vs. CFA after ve	0	0	1	No
	AVG	3.66667	4.16667	4.66667	5	4.83333	5					CFA after ve vs. CFA after dr	0.667	1.772	0.499	No
	SD	1.21106	1.16905	0.516398	0	0.408248	0
	SE	0.494413	0.477261	0.210819	0	0.166667	0
												Comparisons for factor: Groups within 1.4
												Comparison	Diff of Means	t	P	P<0.050
												CFA before d vs. CFA after ve	0.167	0.443	1	No
												CFA before d vs. CFA before v	0.167	0.443	1	No
												CFA before d vs. CFA after dr	0.167	0.443	1	No
												CFA after dr vs. CFA after ve	0	0	1	No
												CFA after dr vs. CFA before v	0	0	1	No
												CFA before v vs. CFA after ve	0	0	1	No
												Comparisons for factor: Groups within 2
												Comparison	Diff of Means	t	P	P<0.050
												CFA before d vs. CFA after ve	0	0	1	No
												CFA before d vs. CFA before v	0	0	1	No
												CFA before d vs. CFA after dr	0	0	1	No
												CFA after dr vs. CFA after ve	0	0	1	No
												CFA after dr vs. CFA before v	0	0	1	No
												CFA before v vs. CFA after ve	0	0	1	No

## Sheet: Ext. Fig. 12b_celecoxib
Ext. Fig 12b	Response rate (% of Max)
												Before drug / vehicle Vs After drug / vehicle in CFA
	CFA
												Stats: Two Way Repeated Measures ANOVA (Two Factor Repetition)
	24hCFA_before Celecoxib
		tibial paw										Source of Variation	DF	F	P
		0.07g	0.16g	0.6g	1g	1.4g	2g					groups	3	11.842	<0.001
	1	4	5	5	5	5	5					forces	5	27.948	<0.001
	2	3	4	5	5	5	5					groups x forces	15	5.634	<0.001
	3	5	5	5	5	5	5					Residual	75
	4	4	5	5	5	5	5					Total	143
	5	3	3	4	5	5	5
	6	4	5	5	5	5	5
	AVG	3.83333	4.5	4.83333	5	5	5
	SD	0.752773	0.83666	0.408248	0	0	0					All Pairwise Multiple Comparison (Bonferroni t-test):
	SE	0.307318	0.341565	0.166667	0	0	0					Comparisons for factor: Groups
												Comparison	Diff of Means	t	P	P<0.050
												CFA before v vs. CFA after dr	1	5	<0.001	Yes
												CFA before v vs. CFA after ve	0.0556	0.278	1	No
												CFA before v vs. CFA before d	0.0278	0.139	1	No
	24hCFA_After Celecoxib											CFA before d vs. CFA after dr	0.972	4.861	0.001	Yes
		tibial paw										CFA before d vs. CFA after ve	0.0278	0.139	1	No
		0.07g	0.16g	0.6g	1g	1.4g	2g					CFA after ve vs. CFA after dr	0.944	4.723	0.002	Yes
	1	2	3	3	4	5	5
	2	3	4	5	5	5	5
	3	2	2	4	4	5	5					Comparisons for factor: Groups within 0.07
	4	2	3	3	4	5	5					Comparison	Diff of Means	t	P	P<0.050
	5	1	2	2	4	4	5					CFA before v vs. CFA after dr	2	6.656	<0.001	Yes
	6	2	2	4	5	5	5					CFA before v vs. CFA after ve	0.167	0.555	1	No
	AVG	2	2.66667	3.5	4.33333	4.83333	5					CFA before v vs. CFA before d	0.167	0.555	1	No
	SD	0.632456	0.816497	1.04881	0.516398	0.408248	0					CFA before d vs. CFA after dr	1.833	6.102	<0.001	Yes
	SE	0.258199	0.333333	0.428174	0.210819	0.166667	0					CFA before d vs. CFA after ve	0	0	1	No
												CFA after ve vs. CFA after dr	1.833	6.102	<0.001	Yes
												Comparisons for factor: Groups within 0.16
												Comparison	Diff of Means	t	P	P<0.050
	24hCFA_before Vehicle											CFA before d vs. CFA after dr	1.833	6.102	<0.001	Yes
		tibial paw										CFA before d vs. CFA after ve	0	0	1	No
		0.07g	0.16g	0.6g	1g	1.4g	2g					CFA before d vs. CFA before v	0	0	1	No
	7	3	4	4	5	5	5					CFA before v vs. CFA after dr	1.833	6.102	<0.001	Yes
	8	4	4	5	5	5	5					CFA before v vs. CFA after ve	0	0	1	No
	9	5	5	5	5	5	5					CFA after ve vs. CFA after dr	1.833	6.102	<0.001	Yes
	10	5	5	5	5	5	5
	11	4	5	5	5	5	5
	12	3	4	5	5	5	5					Comparisons for factor: Groups within 0.6
	AVG	4	4.5	4.83333	5	5	5					Comparison	Diff of Means	t	P	P<0.050
	SD	0.894427	0.547723	0.408248	0	0	0					CFA before d vs. CFA after dr	1.333	4.438	<0.001	Yes
	SE	0.365148	0.223607	0.166667	0	0	0					CFA before d vs. CFA after ve	0.167	0.555	1	No
												CFA before d vs. CFA before v	0	0	1	No
												CFA before v vs. CFA after dr	1.333	4.438	<0.001	Yes
												CFA before v vs. CFA after ve	0.167	0.555	1	No
												CFA after ve vs. CFA after dr	1.167	3.883	0.002	Yes
	24hCFA_After Vehicle
		tibial paw
		0.07g	0.16g	0.6g	1g	1.4g	2g					Comparisons for factor: Groups within 1
	7	3	5	4	5	5	5					Comparison	Diff of Means	t	P	P<0.050
	8	5	5	5	5	5	5					CFA before d vs. CFA after dr	0.667	2.219	0.183	No
	9	4	5	5	5	5	5					CFA before d vs. CFA after ve	0	0	1	No
	10	5	5	5	5	5	5					CFA before d vs. CFA before v	0	0	1	No
	11	4	4	5	5	5	5					CFA before v vs. CFA after dr	0.667	2.219	0.183	No
	12	2	3	4	5	5	5					CFA before v vs. CFA after ve	0	0	1	No
	AVG	3.83333	4.5	4.66667	5	5	5					CFA after ve vs. CFA after dr	0.667	2.219	0.183	No
	SD	1.16905	0.83666	0.516398	0	0	0
	SE	0.477261	0.341565	0.210819	0	0	0
												Comparisons for factor: Groups within 1.4
												Comparison	Diff of Means	t	P	P<0.050
												CFA before d vs. CFA after dr	0.167	0.555	1	No
												CFA before d vs. CFA after ve	0	0	1	No
												CFA before d vs. CFA before v	0	0	1	No
												CFA before v vs. CFA after dr	0.167	0.555	1	No
												CFA before v vs. CFA after ve	0	0	1	No
												CFA after ve vs. CFA after dr	0.167	0.555	1	No
												Comparisons for factor: Groups within 2
												Comparison	Diff of Means	t	P	P<0.050
												CFA before d vs. CFA after ve	0	0	1	No
												CFA before d vs. CFA before v	0	0	1	No
												CFA before d vs. CFA after dr	0	0	1	No
												CFA after dr vs. CFA after ve	0	0	1	No
												CFA after dr vs. CFA before v	0	0	1	No
												CFA before v vs. CFA after ve	0	0	1	No

## Sheet: Ext. Fig. 12b_AMG9810
Ext. Fig 12b	Response rate (% of Max)
												Before drug / vehicle Vs After drug / vehicle in CFA
	CFA
												Stats: Two Way Repeated Measures ANOVA (Two Factor Repetition)
	24hCFA_before AMG9810
		tibial paw										Source of Variation	DF	F	P
		0.07g	0.16g	0.6g	1g	1.4g	2g					groups	3	0.846	0.49
	1	4	5	5	5	5	5					forces	5	11.783	<0.001
	2	3	4	5	5	5	5					groups x forces	15	0.46	0.953
	3	5	5	5	5	5	5					Residual	75
	4	4	4	5	5	5	5					Total	143
	5	5	5	5	5	5	5
	6	4	5	5	5	5	5
	AVG	4.16667	4.66667	5	5	5	5
	SD	0.752773	0.516398	0	0	0	0					All Pairwise Multiple Comparison (Bonferroni t-test):
	SE	0.307318	0.210819	0	0	0	0					Comparisons for factor: Groups
												Comparison	Diff of Means	t	P	P<0.050
												CFA before d vs. CFA after ve	0.25	1.248	1	No
												CFA before d vs. CFA before v	0.25	1.248	1	No
												CFA before d vs. CFA after dr	0.0556	0.277	1	No
	24hCFA_After AMG9810											CFA after dr vs. CFA after ve	0.194	0.971	1	No
		tibial paw										CFA after dr vs. CFA before v	0.194	0.971	1	No
		0.07g	0.16g	0.6g	1g	1.4g	2g					CFA before v vs. CFA after ve	0	0	1	No
	1	3	4	5	5	5	5
	2	4	5	5	5	5	5
	3	5	5	5	5	5	5					Comparisons for factor: Groups within 0.07
	4	4	5	5	5	5	5					Comparison	Diff of Means	t	P	P<0.050
	5	3	4	4	5	5	5					CFA before d vs. CFA after ve	0.5	1.663	0.611	No
	6	5	5	5	5	5	5					CFA before d vs. CFA before v	0.5	1.663	0.611	No
	AVG	4	4.66667	4.83333	5	5	5					CFA before d vs. CFA after dr	0.167	0.554	1	No
	SD	0.894427	0.516398	0.408248	0	0	0					CFA after dr vs. CFA after ve	0.333	1.108	1	No
	SE	0.365148	0.210819	0.166667	0	0	0					CFA after dr vs. CFA before v	0.333	1.108	1	No
												CFA before v vs. CFA after ve	0	0	1	No
												Comparisons for factor: Groups within 0.16
												Comparison	Diff of Means	t	P	P<0.050
	24hCFA_before Vehicle											CFA before d vs. CFA after ve	0.333	1.108	1	No
		tibial paw										CFA before d vs. CFA before v	0.333	1.108	1	No
		0.07g	0.16g	0.6g	1g	1.4g	2g					CFA before d vs. CFA after dr	0	0	1	No
	7	3	4	4	5	5	5					CFA after dr vs. CFA after ve	0.333	1.108	1	No
	8	4	5	5	5	5	5					CFA after dr vs. CFA before v	0.333	1.108	1	No
	9	5	5	5	5	5	5					CFA before v vs. CFA after ve	0	0	1	No
	10	5	5	5	5	5	5
	11	3	3	4	5	5	5
	12	2	4	4	4	5	5					Comparisons for factor: Groups within 0.6
	AVG	3.66667	4.33333	4.5	4.83333	5	5					Comparison	Diff of Means	t	P	P<0.050
	SD	1.21106	0.816497	0.547723	0.408248	0	0					CFA before d vs. CFA after ve	0.5	1.663	0.611	No
	SE	0.494413	0.333333	0.223607	0.166667	0	0					CFA before d vs. CFA before v	0.5	1.663	0.611	No
												CFA before d vs. CFA after dr	0.167	0.554	1	No
												CFA after dr vs. CFA after ve	0.333	1.108	1	No
												CFA after dr vs. CFA before v	0.333	1.108	1	No
												CFA before v vs. CFA after ve	0	0	1	No
	24hCFA_After Vehicle
		tibial paw
		0.07g	0.16g	0.6g	1g	1.4g	2g					Comparisons for factor: Groups within 1
	7	4	5	5	5	5	5					Comparison	Diff of Means	t	P	P<0.050
	8	4	5	5	5	5	5					CFA before d vs. CFA after ve	0.167	0.554	1	No
	9	5	5	5	5	5	5					CFA before d vs. CFA before v	0.167	0.554	1	No
	10	5	5	5	5	5	5					CFA before d vs. CFA after dr	0	0	1	No
	11	2	3	3	4	5	5					CFA after dr vs. CFA after ve	0.167	0.554	1	No
	12	2	3	4	5	5	5					CFA after dr vs. CFA before v	0.167	0.554	1	No
	AVG	3.66667	4.33333	4.5	4.83333	5	5					CFA before v vs. CFA after ve	0	0	1	No
	SD	1.36626	1.0328	0.83666	0.408248	0	0
	SE	0.557773	0.421637	0.341565	0.166667	0	0
												Comparisons for factor: Groups within 1.4
												Comparison	Diff of Means	t	P	P<0.050
												CFA before d vs. CFA after ve	0	0	1	No
												CFA before d vs. CFA before v	0	0	1	No
												CFA before d vs. CFA after dr	0	0	1	No
												CFA after dr vs. CFA after ve	0	0	1	No
												CFA after dr vs. CFA before v	0	0	1	No
												CFA before v vs. CFA after ve	0	0	1	No
												Comparisons for factor: Groups within 2
												Comparison	Diff of Means	t	P	P<0.050
												CFA before d vs. CFA after ve	0	0	1	No
												CFA before d vs. CFA before v	0	0	1	No
												CFA before d vs. CFA after dr	0	0	1	No
												CFA after dr vs. CFA after ve	0	0	1	No
												CFA after dr vs. CFA before v	0	0	1	No
												CFA before v vs. CFA after ve	0	0	1	No

## Sheet: Ext. Fig. 12b_AP18
Ext. Fig 12b	Response rate (% of Max)
												Before drug / vehicle Vs After drug / vehicle in CFA
	CFA
												Stats: Two Way Repeated Measures ANOVA (Two Factor Repetition)
	24hCFA_before AP-18
		tibial paw										Source of Variation	DF	F	P
		0.07g	0.16g	0.6g	1g	1.4g	2g					groups	3	10	<0.001
	1	4	5	5	5	5	5					forces	5	24.188	<0.001
	2	3	4	5	5	5	5					groups x forces	15	3.188	<0.001
	3	4	5	5	5	5	5					Residual	75
	4	3	4	4	5	5	5					Total	143
	5	5	5	5	5	5	5
	6	4	5	5	5	5	5
	AVG	3.83333	4.66667	4.83333	5	5	5
	SD	0.752773	0.516398	0.408248	0	0	0					All Pairwise Multiple Comparison (Bonferroni t-test):
	SE	0.307318	0.210819	0.166667	0	0	0					Comparisons for factor: Groups
												Comparison	Diff of Means	t	P	P<0.050
												CFA before d vs. CFA after dr	0.806	4.807	0.001	Yes
												CFA before d vs. CFA after ve	0.139	0.829	1	No
												CFA before d vs. CFA before v	0.0556	0.331	1	No
	24hCFA_After AP-18											CFA before v vs. CFA after dr	0.75	4.475	0.003	Yes
		tibial paw										CFA before v vs. CFA after ve	0.0833	0.497	1	No
		0.07g	0.16g	0.6g	1g	1.4g	2g					CFA after ve vs. CFA after dr	0.667	3.978	0.007	Yes
	1	2	3	5	5	5	5
	2	1	3	3	5	5	5
	3	4	5	5	5	5	5					Comparisons for factor: Groups within 0.07
	4	1	3	3	5	5	5					Comparison	Diff of Means	t	P	P<0.050
	5	3	2	3	3	5	5					CFA before d vs. CFA after dr	1.667	5.397	<0.001	Yes
	6	2	2	4	4	5	5					CFA before d vs. CFA after ve	0.333	1.079	1	No
	AVG	2.16667	3	3.83333	4.5	5	5					CFA before d vs. CFA before v	0	0	1	No
	SD	1.16905	1.09545	0.983192	0.83666	0	0					CFA before v vs. CFA after dr	1.667	5.397	<0.001	Yes
	SE	0.477261	0.447214	0.401386	0.341565	0	0					CFA before v vs. CFA after ve	0.333	1.079	1	No
												CFA after ve vs. CFA after dr	1.333	4.317	<0.001	Yes
												Comparisons for factor: Groups within 0.16
												Comparison	Diff of Means	t	P	P<0.050
	24hCFA_before Vehicle											CFA before d vs. CFA after dr	1.667	5.397	<0.001	Yes
		tibial paw										CFA before d vs. CFA after ve	0.5	1.619	0.656	No
		0.07g	0.16g	0.6g	1g	1.4g	2g					CFA before d vs. CFA before v	0.167	0.54	1	No
	7	5	5	5	5	5	5					CFA before v vs. CFA after dr	1.5	4.857	<0.001	Yes
	8	3	4	4	5	5	5					CFA before v vs. CFA after ve	0.333	1.079	1	No
	9	5	5	5	5	5	5					CFA after ve vs. CFA after dr	1.167	3.778	0.002	Yes
	10	4	5	5	5	5	5
	11	2	4	4	5	5	5
	12	4	4	5	5	5	5					Comparisons for factor: Groups within 0.6
	AVG	3.83333	4.5	4.66667	5	5	5					Comparison	Diff of Means	t	P	P<0.050
	SD	1.16905	0.547723	0.516398	0	0	0					CFA before d vs. CFA after dr	1	3.238	0.01	Yes
	SE	0.477261	0.223607	0.210819	0	0	0					CFA before d vs. CFA before v	0.167	0.54	1	No
												CFA before d vs. CFA after ve	0	0	1	No
												CFA after ve vs. CFA after dr	1	3.238	0.01	Yes
												CFA after ve vs. CFA before v	0.167	0.54	1	No
												CFA before v vs. CFA after dr	0.833	2.698	0.051	No
	24hCFA_After Vehicle
		tibial paw
		0.07g	0.16g	0.6g	1g	1.4g	2g					Comparisons for factor: Groups within 1
	7	4	4	5	5	5	5					Comparison	Diff of Means	t	P	P<0.050
	8	4	5	5	5	5	5					CFA before d vs. CFA after dr	0.5	1.619	0.656	No
	9	5	5	5	5	5	5					CFA before d vs. CFA after ve	0	0	1	No
	10	3	4	5	5	5	5					CFA before d vs. CFA before v	0	0	1	No
	11	3	3	4	5	5	5					CFA before v vs. CFA after dr	0.5	1.619	0.656	No
	12	2	4	5	5	5	5					CFA before v vs. CFA after ve	0	0	1	No
	AVG	3.5	4.16667	4.83333	5	5	5					CFA after ve vs. CFA after dr	0.5	1.619	0.656	No
	SD	1.04881	0.752773	0.408248	0	0	0
	SE	0.428174	0.307318	0.166667	0	0	0
												Comparisons for factor: Groups within 1.4
												Comparison	Diff of Means	t	P	P<0.050
												CFA before d vs. CFA after ve	0	0	1	No
												CFA before d vs. CFA before v	0	0	1	No
												CFA before d vs. CFA after dr	0	0	1	No
												CFA after dr vs. CFA after ve	0	0	1	No
												CFA after dr vs. CFA before v	0	0	1	No
												CFA before v vs. CFA after ve	0	0	1	No
												Comparisons for factor: Groups within 2
												Comparison	Diff of Means	t	P	P<0.050
												CFA before d vs. CFA after ve	0	0	1	No
												CFA before d vs. CFA before v	0	0	1	No
												CFA before d vs. CFA after dr	0	0	1	No
												CFA after dr vs. CFA after ve	0	0	1	No
												CFA after dr vs. CFA before v	0	0	1	No
												CFA before v vs. CFA after ve	0	0	1	No

## Sheet: Ext. Fig. 12b_Tanezumab
Ext. Fig 12b	Response rate (% of Max)
												Before drug / vehicle Vs After drug / vehicle in CFA
	CFA
												Stats: Two Way Repeated Measures ANOVA (Two Factor Repetition)
	24hCFA_before anti-NGF
		tibial paw										Source of Variation	DF	F	P
		0.07g	0.16g	0.6g	1g	1.4g	2g					groups	3	4.778	0.016
	1	2	4	5	5	5	5					forces	5	65.8	<0.001
	2	4	5	5	5	5	5					groups x forces	15	3.519	<0.001
	3	3	4	5	5	5	5					Residual	75
	4	4	5	5	5	5	5					Total	143
	5	5	5	5	5	5	5
	6	3	4	5	5	5	5
	AVG	3.5	4.5	5	5	5	5
	SD	1.04881	0.547723	0	0	0	0					All Pairwise Multiple Comparison (Bonferroni t-test):
	SE	0.428174	0.223607	0	0	0	0					Comparisons for factor: Groups
												Comparison	Diff of Means	t	P	P<0.050
												CFA before v vs. CFA after dr	0.583	3.5	0.019	Yes
												CFA before v vs. CFA after ve	0.222	1.333	1	No
												CFA before v vs. CFA before d	0.0833	0.5	1	No
	24hCFA_After anti-NGF											CFA before d vs. CFA after dr	0.5	3	0.054	No
		tibial paw										CFA before d vs. CFA after ve	0.139	0.833	1	No
		0.07g	0.16g	0.6g	1g	1.4g	2g					CFA after ve vs. CFA after dr	0.361	2.167	0.281	No
	1	2	3	4	5	5	5
	2	2	4	5	5	5	5
	3	1	3	5	5	5	5					Comparisons for factor: Groups within 0.07
	4	3	2	4	5	5	5					Comparison	Diff of Means	t	P	P<0.050
	5	3	4	5	5	5	5					CFA before v vs. CFA after dr	1.667	5.68	<0.001	Yes
	6	2	3	5	5	5	5					CFA before v vs. CFA after ve	0.5	1.704	0.555	No
	AVG	2.16667	3.16667	4.66667	5	5	5					CFA before v vs. CFA before d	0.333	1.136	1	No
	SD	0.752773	0.752773	0.516398	0	0	0					CFA before d vs. CFA after dr	1.333	4.544	<0.001	Yes
	SE	0.307318	0.307318	0.210819	0	0	0					CFA before d vs. CFA after ve	0.167	0.568	1	No
												CFA after ve vs. CFA after dr	1.167	3.976	<0.001	Yes
												Comparisons for factor: Groups within 0.16
												Comparison	Diff of Means	t	P	P<0.050
	24hCFA_before Vehicle											CFA before v vs. CFA after dr	1.5	5.112	<0.001	Yes
		tibial paw										CFA before v vs. CFA after ve	0.5	1.704	0.555	No
		0.07g	0.16g	0.6g	1g	1.4g	2g					CFA before v vs. CFA before d	0.167	0.568	1	No
	7	3	4	5	5	5	5					CFA before d vs. CFA after dr	1.333	4.544	<0.001	Yes
	8	4	5	5	5	5	5					CFA before d vs. CFA after ve	0.333	1.136	1	No
	9	4	5	5	5	5	5					CFA after ve vs. CFA after dr	1	3.408	0.006	Yes
	10	3	4	5	5	5	5
	11	5	5	5	5	5	5
	12	4	5	5	5	5	5					Comparisons for factor: Groups within 0.6
	AVG	3.83333	4.66667	5	5	5	5					Comparison	Diff of Means	t	P	P<0.050
	SD	0.752773	0.516398	0	0	0	0					CFA before d vs. CFA after ve	0.333	1.136	1	No
	SE	0.307318	0.210819	0	0	0	0					CFA before d vs. CFA after dr	0.333	1.136	1	No
												CFA before d vs. CFA before v	0	0	1	No
												CFA before v vs. CFA after ve	0.333	1.136	1	No
												CFA before v vs. CFA after dr	0.333	1.136	1	No
												CFA after dr vs. CFA after ve	0	0	1	No
	24hCFA_After Vehicle
		tibial paw
		0.07g	0.16g	0.6g	1g	1.4g	2g					Comparisons for factor: Groups within 1
	7	3	4	5	5	5	5					Comparison	Diff of Means	t	P	P<0.050
	8	2	3	4	5	5	5					CFA before d vs. CFA after ve	0	0	1	No
	9	4	4	5	5	5	5					CFA before d vs. CFA before v	0	0	1	No
	10	5	5	5	5	5	5					CFA before d vs. CFA after dr	0	0	1	No
	11	2	4	4	5	5	5					CFA after dr vs. CFA after ve	0	0	1	No
	12	4	5	5	5	5	5					CFA after dr vs. CFA before v	0	0	1	No
	AVG	3.33333	4.16667	4.66667	5	5	5					CFA before v vs. CFA after ve	0	0	1	No
	SD	1.21106	0.752773	0.516398	0	0	0
	SE	0.494413	0.307318	0.210819	0	0	0
												Comparisons for factor: Groups within 1.4
												Comparison	Diff of Means	t	P	P<0.050
												CFA before d vs. CFA after ve	0	0	1	No
												CFA before d vs. CFA before v	0	0	1	No
												CFA before d vs. CFA after dr	0	0	1	No
												CFA after dr vs. CFA after ve	0	0	1	No
												CFA after dr vs. CFA before v	0	0	1	No
												CFA before v vs. CFA after ve	0	0	1	No
												Comparisons for factor: Groups within 2
												Comparison	Diff of Means	t	P	P<0.050
												CFA before d vs. CFA after ve	0	0	1	No
												CFA before d vs. CFA before v	0	0	1	No
												CFA before d vs. CFA after dr	0	0	1	No
												CFA after dr vs. CFA after ve	0	0	1	No
												CFA after dr vs. CFA before v	0	0	1	No
												CFA before v vs. CFA after ve	0	0	1	No
