# Supplementary material for: Neuropathic pain caused by miswiring and abnormal end organ targeting
Source: Nature. 2022 May 25;606(7912):137–45. doi: 10.1038/s41586-022-04777-z (PMC9159955; doi:10.1038/s41586-022-04777-z)
Supplement: Supplementary file 22 — Source Data Extended Data Fig. 13 [file 41586_2022_4777_MOESM22_ESM.xlsx]

## Sheet: Ext. Fig. 13c
Ext. Fig 13c	Relative abundance (%)
		Celltypes
		NPI		NP2		NP3		PEP1		PEP2						Stats: Two Way Repeated Measures ANOVA (Two Factor Repetition)
	Sample No	Sham	SNI	Sham	SNI	Sham	SNI	Sham	SNI	Sham	SNI
	1	0.690758	0.649166	0.0527529	0.0446929	0.145328	0.0862092	0.11116	0.219932	0	0					Source of Variation	DF	F	P
	2	0.52858	0.509981	0	0.25851	0	0.231509	0.47142	0	0	0					groups	1	3	0.182
	3	0.747147	1	0	0	0	0	0.252852	0	0	0					Celltypes	4	35.364	<0.001
	4	0.617174	0.676711	0.0347727	0.0252595	0.182339	0.0892112	0	0.208818	0.165714	0					groups x Celltypes	4	0.49	0.743
	AVG	0.645915	0.708964	0.0218814	0.0821156	0.081917	0.101732	0.208858	0.107188	0.0414285	0					Residual	12
	SD	0.0946089	0.207294	0.0263111	0.119011	0.0957888	0.0958978	0.20334	0.123853	0.0828571	0					Total	39
	SEM	0.0473045	0.103647	0.0131556	0.0595056	0.0478944	0.0479489	0.10167	0.0619264	0.0414285	0
																All Pairwise Multiple Comparison (Bonferroni t-test):
																Comparisons for factor: groups
																Comparison	Diff of Means	t	P	P<0.050
																sham vs. SNI	1e-08	1.732	0.182	No
																Comparisons for factor: groups within NP1
																Comparison	Diff of Means	t	P	P<0.050
																SNI vs. sham	0.063	0.697	0.499	No
																Comparisons for factor: groups within NP2
																Comparison	Diff of Means	t	P	P<0.050
																SNI vs. sham	0.0602	0.666	0.518	No
																Comparisons for factor: groups within NP3
																Comparison	Diff of Means	t	P	P<0.050
																SNI vs. sham	0.0198	0.219	0.83	No
																Comparisons for factor: groups within PEP1
																Comparison	Diff of Means	t	P	P<0.050
																sham vs. SNI	0.102	1.124	0.283	No
																Comparisons for factor: groups within PEP2
																Comparison	Diff of Means	t	P	P<0.050
																sham vs. SNI	0.0414	0.458	0.655	No
