# Supplementary material for: Neuropathic pain caused by miswiring and abnormal end organ targeting
Source: Nature. 2022 May 25;606(7912):137–45. doi: 10.1038/s41586-022-04777-z (PMC9159955; doi:10.1038/s41586-022-04777-z)
Supplement: Supplementary file 23 — Source Data Extended Data Fig. 14 [file 41586_2022_4777_MOESM23_ESM.xlsx]

## Sheet: Ext. Fig. 14a
Ext. Fig 14a	Response rate (% of Max)
	SNI_before caspase
		tibial
		0.07g	0.16g	0.6g	1g	1.4g	2g	4g				Stats: Two Way Repeated Measures ANOVA (One Factor Repetition)
	1	60	60	80	80	100	80	100
	2	60	80	80	100	100	100	100				Source of Variation	DF	F	P
	3	60	60	80	80	100	100	100				groups	1	33	0.01
	4	80	80	100	100	100	100	100				forces	6	72.913	<0.001
	AVG	65	70	85	90	100	95	100				groups x forces	6	22.818	<0.001
	SD	10	11.547	10	11.547	0	10	0				Residual	18
	SE	5	5.7735	5	5.7735	0	5	0				Total	55
	SNI_after caspase
		tibial										All Pairwise Multiple Comparison (Bonferroni t-test):
		0.07g	0.16g	0.6g	1g	1.4g	2g	4g				Comparisons for factor: groups
	1	20	20	40	60	100	100	100				Comparison	Diff of Means	t	P	P<0.050
	2	20	40	60	80	100	100	100				tibial_before vs. tibial_after	1.179	5.745	0.01	Yes
	3	0	0	40	80	80	100	100
	4	0	20	40	80	80	100	100				Comparisons for factor: treatment within 0.07g
	AVG	10	20	45	75	90	100	100				Comparison	Diff of Means	t	P	P<0.050
	SD	11.547	16.3299	10	10	11.547	0	0				tibial_before vs. tibial_after	2.75	8.775	<0.001	Yes
	SE	5.7735	8.16497	5	5	5.7735	0	0
												Comparisons for factor: treatment within 0.16g
												Comparison	Diff of Means	t	P	P<0.050
												tibial_before vs. tibial_after	2.5	7.977	<0.001	Yes
												Comparisons for factor: treatment within 0.6g
												Comparison	Diff of Means	t	P	P<0.050
												tibial_before vs. tibial_after	2	6.382	<0.001	Yes
												Comparisons for factor: treatment within 1g
												Comparison	Diff of Means	t	P	P<0.050
												tibial_before vs. tibial_after	0.75	2.393	0.033	Yes
												Comparisons for factor: treatment within 1.4g
												Comparison	Diff of Means	t	P	P<0.050
												tibial_before vs. tibial_after	0.5	1.595	0.135	No
												Comparisons for factor: treatment within 2g
												Comparison	Diff of Means	t	P	P<0.050
												tibial_after vs. tibial_before	0.25	0.798	0.44	No
												Comparisons for factor: treatment within 4g
												Comparison	Diff of Means	t	P	P<0.050
												tibial_before vs. tibial_after	0	0	1	No

## Sheet: Ext. Fig. 14b
Ext. Fig 14b	Response rate (% of Max)
	SNI_before caspase
		sural
		0.07g	0.16g	0.6g	1g	1.4g	2g	4g				Stats: Two Way Repeated Measures ANOVA (One Factor Repetition)
	1	60	80	80	100	100	100	100
	2	100	100	100	100	100	100	100				Source of Variation	DF	F	P
	3	80	80	100	100	100	100	100				groups	1	15	0.03
	4	60	80	80	80	100	100	100				forces	6	19.43	<0.001
	AVG	75	85	90	95	100	100	100				groups x forces	6	2.832	0.04
	SD	19.1485	10	11.547	10	0	0	0				Residual	18
	SE	9.57427	5	5.7735	5	0	0	0				Total	55
	SNI_after caspase
		sural										All Pairwise Multiple Comparison (Bonferroni t-test):
		0.07g	0.16g	0.6g	1g	1.4g	2g	4g				Comparisons for factor: groups
	1	40	40	80	80	100	100	100				Comparison	Diff of Means	t	P	P<0.050
	2	60	80	60	80	100	100	100				sural_before vs. sural_after	0.714	3.873	0.03	Yes
	3	40	60	60	60	80	100	100
	4	60	60	80	80	80	100	100				Comparisons for factor: treatment within 0.07g
	AVG	50	60	70	75	90	100	100				Comparison	Diff of Means	t	P	P<0.050
	SD	11.547	16.3299	11.547	10	11.547	0	0				sural_before vs. sural_after	1.25	3.536	0.002	Yes
	SE	5.7735	8.16497	5.7735	5	5.7735	0	0
												Comparisons for factor: treatment within 0.16g
												Comparison	Diff of Means	t	P	P<0.050
												sural_before vs. sural_after	1.25	3.536	0.002	Yes
												Comparisons for factor: treatment within 0.6g
												Comparison	Diff of Means	t	P	P<0.050
												sural_before vs. sural_after	1	2.828	0.011	Yes
												Comparisons for factor: treatment within 1g
												Comparison	Diff of Means	t	P	P<0.050
												sural_before vs. sural_after	1	2.828	0.011	Yes
												Comparisons for factor: treatment within 1.4g
												Comparison	Diff of Means	t	P	P<0.050
												sural_before vs. sural_after	0.5	1.414	0.174	No
												Comparisons for factor: treatment within 2g
												Comparison	Diff of Means	t	P	P<0.050
												sural_before vs. sural_after	0	0	1	No
												Comparisons for factor: treatment within 4g
												Comparison	Diff of Means	t	P	P<0.050
												sural_before vs. sural_after	0	0	1	No

## Sheet: Ext. Fig. 14c
Ext. Fig 14c	Response rate (% of Max)
	SNI_before EGFP
		tibial
		0.07g	0.16g	0.6g	1g	1.4g	2g	4g				Stats: Two Way Repeated Measures ANOVA (One Factor Repetition) for tibial							Stats: Two Way Repeated Measures ANOVA (One Factor Repetition) for sural
	1	60	60	60	80	100	100	100
	2	40	60	60	100	100	100	100				Source of Variation	DF	F	P				Source of Variation	DF	F	P
	3	60	80	80	100	100	100	100				groups	1	1.471	0.312				groups	1	3	0.182
	4	40	40	60	60	60	100	100				forces	6	29.927	<0.001				forces	6	28.706	<0.001
	AVG	50	60	65	85	90	100	100				groups x forces	6	2.5	0.061				groups x forces	6	1.174	0.363
	SD	11.547	16.3299	10	19.1485	20	0	0				Residual	18						Residual	18
	SE	5.7735	8.16497	5	9.57427	10	0	0				Total	55						Total	55
	SNI_after EGFP
		tibial										All Pairwise Multiple Comparison (Bonferroni t-test):							All Pairwise Multiple Comparison (Bonferroni t-test):
		0.07g	0.16g	0.6g	1g	1.4g	2g	4g				Comparisons for factor: groups							Comparisons for factor: groups
	1	60	40	60	80	100	100	100				Comparison	Diff of Means	t	P	P<0.050			Comparison	Diff of Means	t	P	P<0.050
	2	40	60	60	80	100	100	100				tibial_before vs. tibial_after	0.179	1.213	0.312	No			sural_before vs. sural_after	0.143	1.732	0.182	No
	3	40	40	80	80	100	100	100
	4	40	40	60	60	80	100	100				Comparisons for factor: Treatment within 0.07 g							Comparisons for factor: Treatment within 0.07g
	AVG	45	45	65	75	95	100	100				Comparison	Diff of Means	t	P	P<0.050			Comparison	Diff of Means	t	P	P<0.050
	SD	10	10	10	10	10	0	0				tibial_before vs. tibial_after	0.25	1	0.333	No			sural_before vs. sural_after	0.25	0.977	0.34	No
	SE	5	5	5	5	5	0	0
												Comparisons for factor: Treatment within 0.16g							Comparisons for factor: Treatment within 0.16g
	SNI_before EGFP											Comparison	Diff of Means	t	P	P<0.050			Comparison	Diff of Means	t	P	P<0.050
		sural										tibial_before vs. tibial_after	0.75	3	0.009	Yes			sural_before vs. sural_after	0	0	1	No
		0.07g	0.16g	0.6g	1g	1.4g	2g	4g
	1	80	60	80	80	100	100	100
	2	60	80	100	100	100	100	100				Comparisons for factor: Treatment within 0.6g							Comparisons for factor: Treatment within 0.6g
	3	60	60	100	100	100	100	100				Comparison	Diff of Means	t	P	P<0.050			Comparison	Diff of Means	t	P	P<0.050
	4	40	60	80	80	100	100	100				tibial_before vs. tibial_after	0	0	1	No			sural_before vs. sural_after	0.75	2.931	0.008	Yes
	AVG	60	65	90	90	100	100	100
	SD	16.3299	10	11.547	11.547	0	0	0
	SE	8.16497	5	5.7735	5.7735	0	0	0				Comparisons for factor: Treatment within 1g							Comparisons for factor: Treatment within 1g
												Comparison	Diff of Means	t	P	P<0.050			Comparison	Diff of Means	t	P	P<0.050
												tibial_before vs. tibial_after	0.5	2	0.063	No			sural_before vs. sural_after	0	0	1	No
	SNI_after EGFP
		sural
		0.07g	0.16g	0.6g	1g	1.4g	2g	4g				Comparisons for factor: Treatment within 1.4g							Comparisons for factor: Treatment within 1.4g
	1	60	60	80	100	100	100	100				Comparison	Diff of Means	t	P	P<0.050			Comparison	Diff of Means	t	P	P<0.050
	2	60	80	80	80	100	100	100				tibial_after vs. tibial_before	0.25	1	0.333	No			sural_before vs. sural_after	0	0	1	No
	3	60	60	80	80	100	100	100
	4	40	60	60	100	100	100	100
	AVG	55	65	75	90	100	100	100				Comparisons for factor: Treatment within 2g							Comparisons for factor: Treatment within 2g
	SD	10	10	10	11.547	0	0	0				Comparison	Diff of Means	t	P	P<0.050			Comparison	Diff of Means	t	P	P<0.050
	SE	5	5	5	5.7735	0	0	0				tibial_before vs. tibial_after	0	0	1000	No			sural_before vs. sural_after	0	0	1	No
												Comparisons for factor: Treatment within 4g							Comparisons for factor: Treatment within 4g
												Comparison	Diff of Means	t	P	P<0.050			Comparison	Diff of Means	t	P	P<0.050
												tibial_before vs. tibial_after	0	0	1	No			sural_before vs. sural_after	0	0	1	No
